# Supplementary material for: Transcriptional analysis and histochemistry reveal that hypersensitive cell death and H2O2 have crucial roles in the resistance of tea plant (Camellia sinensis (L.) O. Kuntze) to anthracnose
Source: Hortic Res. 2018 Apr 1;5:18. doi: 10.1038/s41438-018-0025-2 (PMC5878829; doi:10.1038/s41438-018-0025-2)
Supplement: Supplementary file 2 — Supplementary information [file 41438_2018_25_MOESM2_ESM.xlsx]

## Sheet: ZC108
Gene	Pattern	PPDE	Relative Expression																		Accession Number	Functional Description	E-value	Arabidopsis.ID	Function Annoation	E-value
			ZC108-1-0 h	ZC108-2-0 h	ZC108-3-0 h	ZC108-1-24 h	ZC108-2-24 h	ZC108-3-24 h	ZC108-1-72 h	ZC108-2-72 h	ZC108-3-72 h	LJ43-1-0 h	LJ43-2-0 h	LJ43-3-0 h	LJ43-1-24 h	LJ43-2-24 h	LJ43-3-24 h	LJ43-1-72 h	LJ43-1-72 h	LJ43-1-72 h
TR133752|c2_g2	Pattern101	1	57700.8	58173.9	77174.1	111140	130742	144887	88209.1	123813	93683.7	64108.1	73609.6	73817.7	95971.4	116108	133208	80966.2	84647	86918.8	gi|359478916|ref|XP_003632187.1|	PREDICTED: ribulose bisphosphate carboxylase/oxygenase activase, chloroplastic isoform X2 [Vitis vinifera]	0	AT2G39730.1	| Symbols: RCA | rubisco activase | chr2:16570951-16573345 REVERSE LENGTH=474	0
TR86538|c2_g7	Pattern86	1	16836.8	19428.9	21475.5	27500.3	32791.3	30184.1	30663.8	37386.6	31990.3	25692.9	22852.1	25730.8	31910.9	40620.7	40815	30192.5	35772.8	26359.3	gi|702321699|ref|XP_010052841.1|	PREDICTED: peroxidase 42-like [Eucalyptus grandis]	3e-85	AT4G21960.1	| Symbols: PRXR1 | Peroxidase superfamily protein | chr4:11646613-11648312 REVERSE LENGTH=330	6e-80
TR152133|c0_g1	Pattern76	1	37214.6	37214.2	40832.6	35118.6	33612.5	29924.3	47417.3	51782.6	48820.3	46783.7	40173.8	40971.5	47178.7	45679	49549.3	45558.2	51800.8	39081.8	gi|255546007|ref|XP_002514063.1|	conserved hypothetical protein [Ricinus communis]	7e-39	AT2G06520.1	| Symbols: PSBX | photosystem II subunit X | chr2:2587868-2588218 REVERSE LENGTH=116	4e-27
TR148161|c2_g3	Pattern100	1	6422.54	5554.76	9043.35	19470.6	18822.4	21753.8	18707.5	18351.1	15177.8	6712.09	10665.4	6707.5	20440.1	19902.3	21022.2	14933.8	18091.8	14570.7	gi|629113293|gb|KCW78253.1|	hypothetical protein EUGRSUZ_D02440 [Eucalyptus grandis]	2e-22	AT2G45510.1	| Symbols: CYP704A2 | cytochrome P450, family 704, subfamily A, polypeptide 2 | chr2:18753085-18754944 FORWARD LENGTH=511	6e-132
TR99086|c7_g1	Pattern28	1	5705.24	6411.26	9033.38	16473.5	16750.7	19789.6	15426.4	19210.6	16827.7	7244.16	7972.6	7290.14	15964.5	16005.3	14030.8	12098.2	14816.1	11181.5	gi|146216004|gb|ABQ10204.1|	cysteine protease Cp6 [Actinidia deliciosa]	2e-157	AT5G43060.1	| Symbols: | Granulin repeat cysteine protease family protein | chr5:17269784-17272117 REVERSE LENGTH=463	4e-139
TR80034|c7_g13	Pattern81	1	4005.02	3037	7901.61	12105.4	17076.8	19496.7	13218.4	16082.6	11576.1	3095	5000.74	4667.03	6382.02	6646.78	8960.74	5802.01	7988.97	7730.26	gi|723218770|gb|AIX87510.1|	carotenoid cleavage dioxygenase 4 [Lycium barbarum]	5e-127	AT4G19170.1	| Symbols: NCED4, CCD4 | nine-cis-epoxycarotenoid dioxygenase 4 | chr4:10481835-10483622 FORWARD LENGTH=595	0
TR90396|c3_g1	Pattern101	1	2522.38	2807.16	4464.57	18141.6	18134.7	22357.9	11315.4	13322.9	9701.22	3294.1	4742.34	3474.87	17110.7	17058.2	18191.4	9511.44	11708.9	9445.69	gi|460367130|ref|XP_004229428.1|	PREDICTED: stem-specific protein TSJT1 [Solanum lycopersicum]	2e-60	AT5G19140.1	| Symbols: ATAILP1, AILP1 | Aluminium induced protein with YGL and LRDR motifs | chr5:6423398-6425785 FORWARD LENGTH=234	2e-55
TR93855|c0_g3	Pattern104	1	7554.52	7551.94	10028.5	17589.5	18291.6	19984.7	14341.5	20537.8	14774.9	8906.99	8345.96	8827.11	13892.1	15290.9	17280.7	12648.2	10866.1	12519.1	gi|590567325|ref|XP_007010484.1|	DNAJ [Theobroma cacao]	0	AT3G44110.1	| Symbols: ATJ3, ATJ | DNAJ homologue 3 | chr3:15869115-15871059 REVERSE LENGTH=420	0
TR117647|c1_g2	Pattern101	1	2536.54	2322.98	3794.94	16755.9	17938.8	18389.3	9789.74	13911.3	9050.97	3340.07	3341.51	3520.82	13971.6	10805	15918.5	8662.82	7940.55	8148.86	gi|728835208|gb|KHG14651.1|	Auxin-repressed 12.5 kDa [Gossypium arboreum]	2e-43	AT1G56220.3	| Symbols: | Dormancy/auxin associated family protein | chr1:21043414-21044469 FORWARD LENGTH=140	1e-29
TR151294|c1_g1	Pattern118	1	6305.26	7526.45	8854.76	15831.6	15489.3	13783.7	15790.1	17029.9	13809.5	9802.33	10916.6	10512.4	18821.9	19058.5	18549.8	12869.2	18127	9561.13	gi|645244363|ref|XP_008228396.1|	PREDICTED: GDSL esterase/lipase APG [Prunus mume]	0	AT3G16370.1	| Symbols: | GDSL-like Lipase/Acylhydrolase superfamily protein | chr3:5556928-5558351 FORWARD LENGTH=353	2e-179
TR82741|c0_g1	Pattern49	1	11107	12488	14438.5	13142	14834.4	14088.8	16839.9	23763.9	20398.9	11577.8	10117.1	10636.3	13728.1	13609	13771.2	12459.5	13965.7	11172.1	gi|146215996|gb|ABQ10200.1|	cysteine protease Cp2 [Actinidia deliciosa]	7e-31	AT1G47128.1	| Symbols: RD21, RD21A | Granulin repeat cysteine protease family protein | chr1:17283139-17285609 REVERSE LENGTH=462	8e-92
TR156920|c2_g3	Pattern145	1	2438.96	2707	3898.07	6892.14	7908.64	8184.87	11074.1	11923.1	8458.12	4046	5574.99	6087.95	8031.03	7667	10400.1	9898.48	13334.1	8826	gi|558483701|gb|AHA56682.1|	pathogenesis related protein [Camellia sinensis]	3e-97	AT1G50060.1	| Symbols: | CAP (Cysteine-rich secretory proteins, Antigen 5, and Pathogenesis-related 1 protein) superfamily protein | chr1:18551186-18552446 FORWARD LENGTH=161	7e-59
TR136317|c0_g1	Pattern12	1	9182.83	8967.55	10003.7	12599.5	12207.3	12120.4	15184.4	17406.8	17848.8	11660.6	12444.5	9378.27	14133.5	22442.4	17303.8	12412.5	15093.8	11971.8	gi|359357831|gb|AEV40463.1|	sucrose synthase 4 [Gossypium arboreum]	0	AT3G43190.1	| Symbols: SUS4, ATSUS4 | sucrose synthase 4 | chr3:15179204-15182577 REVERSE LENGTH=808	0
TR79830|c0_g3	Pattern118	1	3554.78	3308.83	6461.88	10159	15463.1	31055	10605.1	12430.3	11454	5169.73	14398.1	6763.46	20897.7	25748.1	28555.7	21448.7	23958.4	21141.5	gi|695076144|ref|XP_009385345.1|	PREDICTED: pectinesterase-like [Musa acuminata subsp. malaccensis]	4e-79	AT3G60730.1	| Symbols: | Plant invertase/pectin methylesterase inhibitor superfamily | chr3:22444955-22447226 FORWARD LENGTH=519	1e-104
TR168673|c59_g1	Pattern86	1	6986.31	7917.29	7827.87	15873.9	13656.1	14585.6	14258.9	14129.5	13355.9	12461.7	11756.5	9959.93	18702.3	26545.6	25067	16073.5	18122	13639.2	gi|213876486|gb|ACJ54281.1|	lipoxygenase [Camellia sinensis]	2e-167	AT3G45140.1	| Symbols: LOX2, ATLOX2 | lipoxygenase 2 | chr3:16525437-16529233 FORWARD LENGTH=896	7e-118
TR130010|c0_g2	Pattern80	1	7930.64	8529.88	10266.3	13042.8	14440.2	14509.8	14762.2	16618.3	14235.8	10259.1	10570.8	9683.37	14494.2	18500.8	17085	11927.7	15045.2	9938.96	gi|747105261|ref|XP_011100902.1|	PREDICTED: cytochrome P450 86B1-like [Sesamum indicum]	0	AT4G39490.1	| Symbols: CYP96A10 | cytochrome P450, family 96, subfamily A, polypeptide 10 | chr4:18365229-18366788 FORWARD LENGTH=519	1e-117
TR90396|c0_g1	Pattern101	1	1506.12	1587.81	2780.03	13601.4	14271	18657.1	7425.84	9173.7	6880.85	1921.15	1621.13	2101.61	10908	10691.5	12476.9	5976.71	6684.64	6144.4	gi|56606534|gb|AAW02789.1|	aluminum-induced protein [Codonopsis lanceolata]	9e-66	AT5G19140.1	| Symbols: ATAILP1, AILP1 | Aluminium induced protein with YGL and LRDR motifs | chr5:6423398-6425785 FORWARD LENGTH=234	8e-62
TR125175|c2_g10	Pattern27	1	5825.38	6448.43	6650.16	11244.8	12707.9	12592.8	10642.6	13589.4	12267.2	6680.98	4620.06	7638.5	13748.4	10575	11950.6	5686.64	7104.88	6518.93	gi|297809843|ref|XP_002872805.1|	hypothetical protein ARALYDRAFT_490270 [Arabidopsis lyrata subsp. lyrata]	6e-69	AT4G05050.1	| Symbols: UBQ11 | ubiquitin 11 | chr4:2588271-2588960 REVERSE LENGTH=229	4e-48
TR84062|c3_g1	Pattern28	1	9144.76	9227.04	11456.6	13781.2	15270.1	15988.5	13445.4	18304.2	15547.4	11427.3	9244.05	11536.6	13756.4	14874.3	17091.9	12428.8	12636.5	11414.9	gi|255536723|ref|XP_002509428.1|	Triose phosphate/phosphate translocator, chloroplast precursor, putative [Ricinus communis]	0	AT5G46110.4	| Symbols: APE2, TPT | Glucose-6-phosphate/phosphate translocator-related | chr5:18697606-18700223 FORWARD LENGTH=415	0
TR84326|c2_g1	Pattern153	1	4817	4687.04	6613.06	12198.3	11103.1	12421.2	9130.57	13155.8	11245.9	4746.18	5585.43	3371.22	10190.3	10333.8	10079.8	7431.03	6903.19	5900.43	gi|731391549|ref|XP_010650806.1|	PREDICTED: root phototropism protein 2 isoform X2 [Vitis vinifera]	2e-61	AT2G30520.1	| Symbols: RPT2 | Phototropic-responsive NPH3 family protein | chr2:13002920-13005573 REVERSE LENGTH=593	5e-100
TR106578|c1_g12	Pattern118	1	6086.71	5699.55	8760.08	11382.3	13286.9	13442.1	10610.5	15886.1	11145.3	8634.89	9337.36	8288.45	13161.2	12283.7	14258.3	13150.5	11797.8	12055.3	gi|225440145|ref|XP_002283240.1|	PREDICTED: R3H domain-containing protein 2 [Vitis vinifera]	7e-177	AT3G56680.1	| Symbols: | Single-stranded nucleic acid binding R3H protein | chr3:20991537-20993446 FORWARD LENGTH=353	2e-107
TR115100|c3_g2	Pattern101	1	7071.12	6946.01	8532.66	12831.3	13357.3	12674.4	11693.5	14299.3	13168.1	8621.81	5428	7624.38	13288.5	12463.2	14069.2	7553.36	9276.66	7699.98	gi|698523767|ref|XP_009758697.1|	PREDICTED: zinc finger protein CONSTANS-LIKE 4-like [Nicotiana sylvestris]	6e-137	AT5G24930.1	| Symbols: ATCOL4, COL4 | CONSTANS-like 4 | chr5:8589325-8590949 FORWARD LENGTH=406	5e-96
TR89285|c9_g1	Pattern156	1	1235.26	1317.55	3716.52	23485.9	25773.4	28127.9	7546.11	8912.19	6110.19	2020.22	3416.49	2924.69	13844.5	12173.9	19174.5	5739.6	6336.67	6290.39	gi|189380221|gb|ACD93208.1|	beta xylosidase [Camellia sinensis]	1e-154	AT1G02640.1	| Symbols: BXL2, ATBXL2 | beta-xylosidase 2 | chr1:564293-567580 FORWARD LENGTH=768	0
TR127822|c0_g1	Pattern28	1	9565.98	9597.4	12936.6	13998.8	15790.1	15898	13466	19483.4	14773.4	11155.9	12290.9	11058.2	12763.2	15379.9	15597.6	13262.9	13316.2	12429.6	gi|560939363|gb|AHB32105.1|	aspartic proteinase [Camellia sinensis]	0	AT1G11910.1	| Symbols: APA1, ATAPA1 | aspartic proteinase A1 | chr1:4017119-4019874 REVERSE LENGTH=506	0
TR138130|c5_g1	Pattern28	1	2694.01	2707.93	3807.66	5915.87	6406.32	7927.27	9014.35	8004.11	7544.47	2713.99	3508.85	3124.82	7730.12	8312.72	7149.2	4851.94	8216.62	5386.84	gi|565388810|ref|XP_006360163.1|	PREDICTED: probable pectinesterase/pectinesterase inhibitor 34-like [Solanum tuberosum]	1e-171	AT5G53370.1	| Symbols: ATPMEPCRF, PMEPCRF | pectin methylesterase PCR fragment F | chr5:21649683-21651530 REVERSE LENGTH=587	7e-164
TR165636|c3_g2	Pattern65	1	15129	13199.8	18319.7	13269.4	13757.4	14667.9	19262.6	22393.5	20311.3	14516.6	13758.4	9956.98	10266.4	12652.8	10478.9	13641.5	14830.3	11988.2	gi|477541655|gb|AGI78464.1|	GDP-L-galactose phosphorylase [Camellia sinensis]	4e-47	AT5G55120.1	| Symbols: VTC5 | galactose-1-phosphate guanylyltransferase (GDP)s;GDP-D-glucose phosphorylases;quercetin 4'-O-glucosyltransferases | chr5:22369515-22371709 FORWARD LENGTH=431	6e-39
TR170571|c4_g7	Pattern104	1	2294.89	2069.23	3432.49	9232.74	8365.09	9109.08	6558.82	9113.96	6835.81	2558.5	2733.11	2029.46	7956.18	6487.79	6949.09	5152.46	4809.66	5254.02	gi|568864831|ref|XP_006485792.1|	PREDICTED: uncharacterized protein LOC102627691 [Citrus sinensis]	4e-42	AT1G68490.1	| Symbols: | unknown protein; FUNCTIONS IN: molecular_function unknown; INVOLVED IN: biological_process unknown; LOCATED IN: chloroplast; EXPRESSED IN: 22 plant structures; EXPRESSED DURING: 13 growth stages; BEST Arabidopsis thaliana protein match is: unknown protein (TAIR:AT1G13390.2); Has 125 Blast hits to 125 proteins in 18 species: Archae - 0; Bacteria - 0; Metazoa - 0; Fungi - 0; Plants - 1…	4e-23
TR140091|c0_g3	Pattern93	1	4768.23	4048.71	9096.5	8557.9	8764.3	12550.6	11409.8	13109.2	7989.02	1969.93	2759.98	2507.71	2959.19	2797.59	3287.42	3992.64	4423.22	3450.89	gi|661896220|emb|CDP00798.1|	unnamed protein product [Coffea canephora]	3e-43	AT1G70830.1	| Symbols: MLP28 | MLP-like protein 28 | chr1:26710203-26711395 REVERSE LENGTH=335	2e-07
TR99540|c11_g1	Pattern101	1	2318.57	1935.78	2631.32	4965.22	4679.78	4272.75	7023.47	7590.69	6323.31	3123.47	2415.55	3033.46	4821.48	4219.74	5339.44	4820.79	6733.19	5135.98	gi|747085121|ref|XP_011090002.1|	PREDICTED: uncharacterized protein At4g22758-like [Sesamum indicum]	9e-09	AT2G27830.1	| Symbols: | unknown protein; BEST Arabidopsis thaliana protein match is: unknown protein (TAIR:AT4G22758.1); Has 131 Blast hits to 131 proteins in 17 species: Archae - 0; Bacteria - 0; Metazoa - 0; Fungi - 0; Plants - 131; Viruses - 0; Other Eukaryotes - 0 (source: NCBI BLink). | chr2:11860734-11861306 FORWARD LENGTH=190	2e-07
TR145389|c4_g8	Pattern118	1	1639	1491	6858.54	13804.6	15782.8	20317	10232	8133.48	5405.28	5372.36	9068.11	7262.33	18261.6	17201.5	18871.1	8522.5	15725.8	12086.2	gi|340396652|gb|AEK32594.1|	xyloglucan endotransglucosylase/hydrolase [Tagetes patula]	4e-172	AT4G37800.1	| Symbols: XTH7 | xyloglucan endotransglucosylase/hydrolase 7 | chr4:17775703-17777372 REVERSE LENGTH=293	7e-159
TR143070|c4_g2	Pattern101	1	6285.69	6589.78	8296.17	12964	13015	12547.5	10934.9	12832.8	11131.9	7866.67	8126.63	7908.91	11902.2	11175.6	12406.1	8811.23	10250.7	8449.6	gi|297598707|ref|NP_001046107.2|	Os02g0184200 [Oryza sativa Japonica Group]	2e-137	AT1G15690.1	| Symbols: AVP1, ATAVP3, AVP-3, AtVHP1;1 | Inorganic H pyrophosphatase family protein | chr1:5399115-5402185 FORWARD LENGTH=770	0
TR84245|c1_g1	Pattern148	1	3387.01	4269.73	4355.64	7510.5	8223.62	8448.77	7259.63	9655.54	8685.45	5479.97	5247.24	5286.22	11459.1	9782.03	10227.7	6500.28	6891.86	5553.78	gi|327409793|ref|YP_004347213.1|	ubiquitin [Lausannevirus]	3e-17	AT3G52590.1	| Symbols: UBQ1, EMB2167, ERD16, HAP4 | ubiquitin extension protein 1 | chr3:19505668-19506681 FORWARD LENGTH=128	3e-20
TR158245|c6_g1	Pattern118	1	7173.07	6779.61	10263.5	12634.9	13959.1	16111.4	11087.1	15642	10907.3	9374.39	11432.1	9929.16	12973.4	15719.1	17299.2	13361.8	14624.8	12994.4	gi|698496378|ref|XP_009794242.1|	PREDICTED: ferredoxin--NADP reductase, leaf-type isozyme, chloroplastic [Nicotiana sylvestris]	2e-174	AT1G20020.1	| Symbols: ATLFNR2, FNR2 | ferredoxin-NADP(+)-oxidoreductase 2 | chr1:6942851-6944868 FORWARD LENGTH=369	2e-111
TR152800|c5_g1	Pattern81	1	6243.86	5493.64	8422.77	10990.8	10203.8	12136.1	10240.6	12936.5	10391.1	6753.51	6602.8	5353.69	13238.9	13285.2	11917.8	10585.2	11052.2	9081.15	gi|731420809|ref|XP_010661513.1|	PREDICTED: protein LHY-like isoform X4 [Vitis vinifera]	6e-14	AT1G01060.1	| Symbols: LHY, LHY1 | Homeodomain-like superfamily protein | chr1:33992-37061 REVERSE LENGTH=645	6e-73
TR288387|c0_g1	Pattern101	1	3080.98	3271.59	4126.09	10887.2	12250.7	11369.1	7139.64	9482.22	6828.28	3595.24	3872.27	3972.33	9805.11	9136.99	11517.8	7378.97	6484.47	6298.54	gi|719982713|ref|XP_010250537.1|	PREDICTED: light-regulated protein-like [Nelumbo nucifera]	4e-49	AT3G26740.1	| Symbols: CCL | CCR-like | chr3:9827868-9828461 FORWARD LENGTH=141	6e-28
TR158772|c6_g3	Pattern104	1	5222.17	5342.64	7578.81	9774.54	11296.1	12356.5	8473.37	12949.2	8865.78	5137.76	5768.22	5036.35	6975.89	7447.55	8672.17	7464.63	7047.37	7008.77	gi|729367963|ref|XP_010547766.1|	PREDICTED: ribulose-phosphate 3-epimerase, chloroplastic-like [Tarenaya hassleriana]	7e-29	AT5G61410.1	| Symbols: RPE, EMB2728 | D-ribulose-5-phosphate-3-epimerase | chr5:24684085-24685836 REVERSE LENGTH=281	2e-28
TR93909|c1_g2	Pattern118	1	2322	2044	4875.77	8083	8768.32	10453	7749.67	7541.38	5636.03	4691.64	7632.18	5589.79	12675.9	13371	13833	7226	12088.2	7588.71	gi|255538108|ref|XP_002510119.1|	Xylem serine proteinase 1 precursor, putative [Ricinus communis]	0	AT5G67360.1	| Symbols: ARA12 | Subtilase family protein | chr5:26872192-26874465 REVERSE LENGTH=757	0
TR166233|c3_g7	Pattern118	1	4860.11	5479.71	7254.06	10144.1	12189.4	14296.7	8812.13	11842.8	8452.47	7468.96	8218.04	7379.32	13362.4	14232.9	16755.8	13477.1	13607.2	15160.8	gi|296082805|emb|CBI21810.3|	unnamed protein product [Vitis vinifera]	2e-24	AT1G79040.1	| Symbols: PSBR | photosystem II subunit R | chr1:29736085-29736781 FORWARD LENGTH=140	1e-30
TR99631|c7_g7	Pattern118	1	1687	1826.92	4796.91	9055.97	9267.03	14854	6999.16	7047.25	5652.01	2691.77	7535.02	3861.02	14036.5	10737.5	14160.7	12058.4	16779.8	10814.7	gi|192764525|gb|ACF05806.1|	PAE [Litchi chinensis]	0	AT4G19420.1	| Symbols: | Pectinacetylesterase family protein | chr4:10587504-10589807 REVERSE LENGTH=397	0
TR86471|c1_g2	Pattern101	1	8559.88	7722.65	9811.25	11390.3	11610.4	11589.8	10547.4	14461.2	12355.3	9484.08	8928.52	7975.3	9616.14	12386.1	11595.4	9224.38	9510.33	8337.5	gi|565360886|ref|XP_006347195.1|	PREDICTED: cell division cycle protein 48 homolog [Solanum tuberosum]	5e-160	AT3G53230.1	| Symbols: | ATPase, AAA-type, CDC48 protein | chr3:19723416-19726489 FORWARD LENGTH=815	0
TR170570|c9_g7	Pattern28	1	2940	3118.51	3851.16	6385.33	7683.25	8181.99	5619.6	8587.2	6814.98	3330	4123.29	3616.47	5659.69	6913.25	7669.1	5154.94	4942.74	4906.01	gi|147834600|emb|CAN69652.1|	hypothetical protein VITISV_010537 [Vitis vinifera]	0	AT1G15690.1	| Symbols: AVP1, ATAVP3, AVP-3, AtVHP1;1 | Inorganic H pyrophosphatase family protein | chr1:5399115-5402185 FORWARD LENGTH=770	0
TR138304|c2_g5	Pattern87	1	3073.38	3310.24	4374.92	7446.38	6403.08	5391.96	6118.3	8137.82	7432.93	2874.31	2088.96	2379.53	4395.78	3916.71	5040.12	3456.88	3775.11	3020.56	gi|763778195|gb|KJB45318.1|	hypothetical protein B456_007G300900 [Gossypium raimondii]	1e-45	AT1G56220.3	| Symbols: | Dormancy/auxin associated family protein | chr1:21043414-21044469 FORWARD LENGTH=140	3e-32
TR148138|c2_g2	Pattern57	1	7589.2	8217.79	9826.34	8670.95	8961.9	9129.75	10671.1	13653.3	12111.5	12161.8	13289.3	11934.9	12576.7	12998.2	13792.2	12850.6	13706.3	10344	gi|225450089|ref|XP_002277909.1|	PREDICTED: photosystem II 5 kDa protein, chloroplastic [Vitis vinifera]	3e-22	AT1G51400.1	| Symbols: | Photosystem II 5 kD protein | chr1:19052172-19052492 REVERSE LENGTH=106	2e-10
TR118560|c2_g1	Pattern28	1	1506	2135	2362.88	4417.82	7944	7657.89	4114.09	7879	4217.87	1697	2074	1742.72	4051.02	3965.9	5003.11	3552.29	3831	3972.53	gi|641859855|gb|KDO78545.1|	hypothetical protein CISIN_1g004659mg [Citrus sinensis]	0	AT4G16370.1	| Symbols: ATOPT3, OPT3 | oligopeptide transporter | chr4:9247514-9250071 REVERSE LENGTH=737	0
TR155052|c2_g7	Pattern76	1	41642.8	36424.4	46578.3	34773.5	24122.5	30738.2	45868.6	44922.9	43827.9	47964.1	38420.4	41504.2	44316.2	52193.8	45810.1	45436.7	52428.3	39301.7	gi|1172664|sp|P46486.1|PSAF_FLATR	RecName: Full=Photosystem I reaction center subunit III, chloroplastic; AltName: Full=Light-harvesting complex I 17 kDa protein; AltName: Full=PSI-F; Flags: Precursor [Flaveria trinervia]	1e-86	AT1G31330.1	| Symbols: PSAF | photosystem I subunit F | chr1:11215011-11215939 REVERSE LENGTH=221	8e-79
TR140568|c1_g5	Pattern28	1	2765.88	3032.32	3980.78	6686.89	7804.6	9014.3	6024.41	7942.11	5667.12	3173.86	4708.75	3716.5	6181.84	7040.83	7208.36	5345.12	6409.31	5173.84	gi|802652812|ref|XP_012080202.1|	PREDICTED: homeobox-leucine zipper protein HAT5-like [Jatropha curcas]	6e-32	AT3G01470.1	| Symbols: ATHB-1, ATHB1, HD-ZIP-1, HAT5, HB-1 | homeobox 1 | chr3:182648-184034 REVERSE LENGTH=272	3e-40
TR95349|c7_g1	Pattern28	1	3310.97	3350.36	4693.04	5997.81	6367.88	6518.69	6478.73	8265.15	6198.77	3581.52	3773.45	3704.93	5348.36	5368.81	6041.92	5426.6	5802.26	5156	gi|702363638|ref|XP_010060368.1|	PREDICTED: purple acid phosphatase 18-like [Eucalyptus grandis]	0	AT3G20500.1	| Symbols: ATPAP18, PAP18 | purple acid phosphatase 18 | chr3:7157926-7160244 FORWARD LENGTH=437	0
TR123442|c2_g1	Pattern28	1	1713.96	1676	2357.27	5399.95	5243.34	5915.42	4926.14	5951.75	4351.63	1664.12	1485.53	1836.02	5375.38	4252.93	5055.19	3407.17	3892.42	3456.51	gi|592878117|gb|AHL44892.1|	phosphate transporter 1 [Camellia oleifera]	0	AT5G43360.1	| Symbols: PHT3, ATPT4, PHT1;3 | phosphate transporter 1;3 | chr5:17409524-17411214 FORWARD LENGTH=521	0
TR89340|c3_g11	Pattern150	1	839.95	717.43	1988.38	4817.43	5443.86	6315.48	4543.27	5415.2	3012.69	97.21	205.25	112.31	501.71	481.09	758.66	552.48	627.44	480.69	gi|719986999|ref|XP_010251871.1|	PREDICTED: putative germin-like protein 2-1 [Nelumbo nucifera]	3e-88	AT5G39190.1	| Symbols: GLP2A, ATGER2, GER2 | germin-like protein 2 | chr5:15692771-15693546 REVERSE LENGTH=222	5e-72
TR96988|c3_g5	Pattern66	1	16503.7	15555.5	18282.3	11972.5	12898.3	9547.68	15327	22508.6	21764	13569.1	9641.89	11133.9	9010.76	8342.18	8986.38	11669	10912.7	8352.43	gi|62955864|gb|AAY23287.1|	flavonoid 3',5'-hydroxylase [Camellia sinensis]	2e-169	AT5G07990.1	| Symbols: TT7, CYP75B1, D501 | Cytochrome P450 superfamily protein | chr5:2560437-2562859 FORWARD LENGTH=513	3e-84
TR107694|c0_g8	Pattern101	1	2537.32	1870.29	3220.33	8241.57	7117.84	7112.26	5494.02	5952.33	5405.65	2990.57	3282.79	2375.99	6757.19	7361.65	9218.71	4808.18	5006.69	4853.82	gi|697177431|ref|XP_009597674.1|	PREDICTED: uncharacterized protein LOC104093609 [Nicotiana tomentosiformis]	3e-22	AT5G03380.1	| Symbols: | Heavy metal transport/detoxification superfamily protein | chr5:832400-834301 REVERSE LENGTH=392	3e-34
TR97275|c3_g2	Pattern102	1	2904.64	3421.22	3818.76	10811.2	10120	6689.66	5288.62	7416.7	6578.98	3369.61	2400.36	2803.55	5736.06	6464.32	7448.04	4321.78	3417.95	3254.14	gi|720074465|ref|XP_010279030.1|	PREDICTED: lysosomal beta glucosidase-like [Nelumbo nucifera]	0	AT5G20950.1	| Symbols: | Glycosyl hydrolase family protein | chr5:7107609-7110775 REVERSE LENGTH=624	0
TR99562|c1_g7	Pattern70	1	11259.9	11736.7	13341.1	10565.6	10200.2	9721.1	13315.5	16943.8	15209.5	14036	13155.1	12113.9	12018.3	13136.1	11722.6	13255.2	14683.3	11342.9	gi|384392523|gb|AFH88395.1|	glyceraldehyde-3-phosphate dehydrogenase, partial [Eriobotrya japonica]	9e-78	AT1G13440.1	| Symbols: GAPC-2, GAPC2 | glyceraldehyde-3-phosphate dehydrogenase C2 | chr1:4608465-4610494 REVERSE LENGTH=338	8e-76
TR128938|c9_g4	Pattern85	1	3559.8	3271.68	4607.45	6681.34	7211.93	6664.96	6735.5	7771.99	5985.32	4828.44	5116.23	4970.33	7351.53	9131.68	8603.86	5073.64	7671.79	4498.79	gi|596141207|ref|XP_007222434.1|	hypothetical protein PRUPE_ppa006117mg [Prunus persica]	4e-18	AT4G24510.1	| Symbols: CER2, VC2, VC-2 | HXXXD-type acyl-transferase family protein | chr4:12660929-12662537 FORWARD LENGTH=421	7e-100
TR108916|c1_g1	Pattern104	1	2487.49	2305.56	2636	5071.19	5605.1	5528.67	5007.74	5867.28	5562.92	2493.07	1769.01	1875.9	4538.28	4811.95	4922.82	3467.1	4011.07	3454	gi|2196542|gb|AAB61213.1|	glycine-rich protein [Oryza sativa Japonica Group]	2e-36	AT2G21660.1	| Symbols: ATGRP7, CCR2, GR-RBP7, GRP7 | cold, circadian rhythm, and rna binding 2 | chr2:9265477-9266316 REVERSE LENGTH=176	9e-22
TR165858|c7_g2	Pattern85	1	2823.64	2832.62	3795.01	6298.23	6686.78	6096	6414	6653.99	5286.82	4110.29	4114.19	4694	8532.92	10146.8	9383.36	5043	7715.86	3875	gi|661894338|emb|CDP02779.1|	unnamed protein product [Coffea canephora]	0	AT1G68530.1	| Symbols: CUT1, POP1, CER6, G2, KCS6 | 3-ketoacyl-CoA synthase 6 | chr1:25712881-25714733 REVERSE LENGTH=497	0
TR102581|c4_g1	Pattern28	1	3020.08	2711.48	3907.37	5128.93	5198.03	4827.13	5400.47	7094.8	5989.82	3941.38	4566.78	2826.92	5427.51	5746.47	5608.48	5004.94	6228.97	4191.55	gi|225432892|ref|XP_002284133.1|	PREDICTED: auxin-responsive protein IAA14 [Vitis vinifera]	1e-103	AT3G23050.1	| Symbols: IAA7, AXR2 | indole-3-acetic acid 7 | chr3:8194768-8196716 FORWARD LENGTH=243	4e-87
TR155194|c2_g3	Pattern101	1	2621.15	2652	3506.75	7828.43	8792.5	10170.5	5219	6958.04	5449	2978	3568.28	3001.93	7064.06	7390.9	7440.99	4465.3	4723.16	4467.14	gi|224084664|ref|XP_002307379.1|	cryptochrome 1 family protein [Populus trichocarpa]	0	AT4G08920.1	| Symbols: CRY1, BLU1, HY4, OOP2, ATCRY1 | cryptochrome 1 | chr4:5724260-5726905 FORWARD LENGTH=681	0
TR116593|c2_g5	Pattern80	1	2684.19	2798.73	3582.8	5372.21	6074.92	5198.42	5427.09	6779.73	5669.69	3940.12	2807.64	3883.36	6399.38	6571.43	6953.62	4499.79	5675.88	4055.48	gi|604345933|gb|EYU44430.1|	hypothetical protein MIMGU_mgv1a005057mg [Erythranthe guttata]	2e-116	AT3G19320.1	| Symbols: | Leucine-rich repeat (LRR) family protein | chr3:6696395-6698073 REVERSE LENGTH=493	3e-101
TR124572|c3_g10	Pattern86	1	2416.12	2715.01	3422.61	4382	5400.9	5635.9	5507.43	5963.98	5473.96	3989.72	5143.37	4133.17	6512.4	6526.79	5828.48	4503.82	6466.19	4529.44	gi|720085231|ref|XP_010243459.1|	PREDICTED: UDP-glucuronate 4-epimerase 6-like [Nelumbo nucifera]	0	AT3G23820.1	| Symbols: GAE6 | UDP-D-glucuronate 4-epimerase 6 | chr3:8603645-8605027 FORWARD LENGTH=460	0
TR129517|c5_g1	Pattern80	1	2454	2217	2768	5639.28	5500.81	4734.59	5691.75	5283.74	4827.99	3204	3886.93	2487.05	6074	7729.13	5438.86	3351.82	4659	3241.93	gi|590657095|ref|XP_007034463.1|	Pectin lyase-like superfamily protein [Theobroma cacao]	8e-151	AT4G13710.1	| Symbols: | Pectin lyase-like superfamily protein | chr4:7962550-7966012 FORWARD LENGTH=470	2e-135
TR142068|c5_g1	Pattern28	1	3041.38	3006.83	4152.21	5286.05	5729.69	6471.36	5863.68	7168.98	5235.7	3369.98	3399.75	4043.35	5514.07	5280.4	5847.19	4174.18	4788.79	4345.16	gi|731422266|ref|XP_010662058.1|	PREDICTED: cytochrome P450 89A2-like [Vitis vinifera]	0	AT3G57785.1	| Symbols: | unknown protein; BEST Arabidopsis thaliana protein match is: unknown protein (TAIR:AT2G42310.1); Has 121 Blast hits to 121 proteins in 51 species: Archae - 0; Bacteria - 0; Metazoa - 4; Fungi - 48; Plants - 67; Viruses - 0; Other Eukaryotes - 2 (source: NCBI BLink). | chr3:21404835-21405179 REVERSE LENGTH=114	8e-10
TR86575|c2_g4	Pattern148	1	2593.72	2369	3157.64	4554.07	5003.73	4907.03	4648.41	6161.79	5238.08	3434.58	3024	3500.01	5385.65	5355.96	6119.07	3755.77	3915.15	3362	gi|514779259|ref|XP_004969306.1|	PREDICTED: molybdate transporter 2-like [Setaria italica]	5e-15	AT1G80310.1	| Symbols: | sulfate transmembrane transporters | chr1:30194951-30196345 FORWARD LENGTH=464	2e-176
TR119965|c1_g2	Pattern86	1	3501.68	3693.11	4964.77	5249.95	5641.88	6594.88	6443.08	7460.52	6175.96	5003.94	6641.18	4406	6801.06	8338.39	7447.74	6555.65	8341.92	6010.21	gi|747054636|ref|XP_011073535.1|	PREDICTED: probable methyltransferase PMT3 [Sesamum indicum]	0	AT1G04430.1	| Symbols: | S-adenosyl-L-methionine-dependent methyltransferases superfamily protein | chr1:1198860-1201301 FORWARD LENGTH=623	0
TR168273|c2_g5	Pattern48	1	4882.28	5240.76	5794.22	5388.97	5275.51	4775.14	7264.95	8488.78	8052.22	7567.7	7844.66	6480.69	9394.64	12355.2	9422.02	8453.62	11664.1	6470.36	gi|697158470|ref|XP_009587997.1|	PREDICTED: protein HOTHEAD-like isoform X1 [Nicotiana tomentosiformis]	4e-148	AT5G51950.1	| Symbols: | Glucose-methanol-choline (GMC) oxidoreductase family protein | chr5:21106093-21108559 REVERSE LENGTH=586	8e-143
TR168253|c2_g1	Pattern91	1	1661	1597.02	2165.57	3431.56	3639.4	3646	3988.34	5056.08	4150.82	2022.05	2543	2250.3	3115	3331.37	3618.03	2976.08	3872.2	3182.3	gi|645260796|ref|XP_008235987.1|	PREDICTED: uncharacterized protein LOC103334799 [Prunus mume]	0	AT4G38690.1	| Symbols: | PLC-like phosphodiesterases superfamily protein | chr4:18074743-18075699 REVERSE LENGTH=318	0
TR88475|c1_g2	Pattern118	1	1462.97	1621	2545	4779.04	5075.81	6375.07	5156	4415.01	3736.01	2807.67	3180	3934.76	7344.8	6328	6963.37	3743.05	6622.23	4564.97	gi|743898624|ref|XP_011042605.1|	PREDICTED: protein YLS9-like [Populus euphratica]	1e-75	AT3G11660.1	| Symbols: NHL1 | NDR1/HIN1-like 1 | chr3:3679031-3679660 REVERSE LENGTH=209	7e-60
TR110634|c9_g4	Pattern28	1	2340.02	2843.69	2917.44	4426.61	5739	4822.29	4073.27	6681.46	4877.12	2850.42	2900.08	2465.08	4281.13	5044.27	5083.12	3652.69	4256.32	3199.6	gi|338173749|gb|AEI83421.1|	chlorophyllide a oxygenase [Camellia sinensis]	4e-40	AT1G44446.1	| Symbols: CH1, ATCAO, CAO | Pheophorbide a oxygenase family protein with Rieske [2Fe-2S] domain | chr1:16848664-16851152 REVERSE LENGTH=536	0
TR168673|c62_g5	Pattern169	1	3213	3507	3482	7554.43	6502.5	6656.58	5823.04	6117	5748.95	5813	4840	5101.01	8763.17	14073.9	13102.4	6790.78	7030.18	5979.99	gi|213876486|gb|ACJ54281.1|	lipoxygenase [Camellia sinensis]	5e-170	AT3G45140.1	| Symbols: LOX2, ATLOX2 | lipoxygenase 2 | chr3:16525437-16529233 FORWARD LENGTH=896	6e-87
TR99540|c10_g1	Pattern150	1	1087.08	822.42	1629.32	4302.42	3504.02	4074.63	4003.2	3625.53	3258.72	2023.84	1977.68	1773.05	7873.16	6691.36	7789.81	4947.08	6498.31	5264.96	gi|747085121|ref|XP_011090002.1|	PREDICTED: uncharacterized protein At4g22758-like [Sesamum indicum]	8e-69	AT2G27830.1	| Symbols: | unknown protein; BEST Arabidopsis thaliana protein match is: unknown protein (TAIR:AT4G22758.1); Has 131 Blast hits to 131 proteins in 17 species: Archae - 0; Bacteria - 0; Metazoa - 0; Fungi - 0; Plants - 131; Viruses - 0; Other Eukaryotes - 0 (source: NCBI BLink). | chr2:11860734-11861306 FORWARD LENGTH=190	2e-31
TR128953|c4_g1	Pattern10	1	4810	4767.5	5827.32	5411.75	5551	5344.87	6385.49	8890	7421.58	5549.01	5630.07	4551.24	5339.26	5707.11	5493.09	6018.01	6451.5	5326.33	gi|604331400|gb|EYU36258.1|	hypothetical protein MIMGU_mgv1a015971mg [Erythranthe guttata]	1e-64	AT5G59880.1	| Symbols: ADF3 | actin depolymerizing factor 3 | chr5:24120382-24121628 FORWARD LENGTH=139	2e-86
TR120187|c3_g14	Pattern182	1	1344.56	1130.19	1185.12	3888.92	3867.57	3489.08	3576.15	3745.71	3623.48	1061.79	882.45	925.47	2708.02	3332.4	3365.97	2431.03	2845.09	2466.87	gi|698373155|gb|AIT97256.1|	glycine-rich RNA-binding protein 1-1 [Capsicum annuum]	1e-21	AT2G21660.1	| Symbols: ATGRP7, CCR2, GR-RBP7, GRP7 | cold, circadian rhythm, and rna binding 2 | chr2:9265477-9266316 REVERSE LENGTH=176	1e-22
TR118453|c6_g3	Pattern66	1	14403.1	12681	17487.4	20821.9	16547.7	18094.9	15224.2	18267.7	18214.9	20522.4	16408.2	18510.8	22398.8	23770.6	22951.1	14803.4	15525.1	12755.7	gi|743806116|ref|XP_011017831.1|	PREDICTED: probable galactinol--sucrose galactosyltransferase 6 isoform X1 [Populus euphratica]	7e-130	AT5G20250.4	| Symbols: DIN10 | Raffinose synthase family protein | chr5:6833730-6836635 FORWARD LENGTH=844	0
TR142408|c6_g1	Pattern90	1	3648.43	3358.84	3988.27	5193.56	5009.39	4518.54	5096.13	6471.43	6443.91	3439.96	2209	2795.84	4857.95	4679.07	4614.41	3240.04	3257.14	2938.94	gi|566183719|ref|XP_002312450.2|	hypothetical protein POPTR_0008s13090g [Populus trichocarpa]	0	AT1G14920.1	| Symbols: GAI, RGA2 | GRAS family transcription factor family protein | chr1:5149414-5151015 FORWARD LENGTH=533	7e-162
TR84103|c1_g3	Pattern104	1	553	473	1215.82	4324.76	4805.53	6374.69	3109.26	3569.29	2573.03	1249	1043	1146.99	3174	3002.2	4050.03	1669	3585.96	2021.04	gi|743918079|ref|XP_011003039.1|	PREDICTED: protein EXORDIUM-like 2 [Populus euphratica]	8e-113	AT5G64260.1	| Symbols: EXL2 | EXORDIUM like 2 | chr5:25703980-25704897 FORWARD LENGTH=305	9e-96
TR118452|c6_g6	Pattern104	1	847.04	892.33	968.99	3500.69	3341.24	3464.7	2837.16	3743.24	3068.04	950.01	955	841.99	2915.52	2684.32	2902.86	2614.93	2351.03	2118.98	gi|398363585|gb|AFO84087.1|	hexose transport protein [Actinidia deliciosa]	1e-169	AT1G11260.1	| Symbols: STP1, ATSTP1 | sugar transporter 1 | chr1:3777460-3780133 FORWARD LENGTH=522	0
TR89977|c0_g1	Pattern101	1	3497.76	3450.95	4341.8	7826.37	8059.69	7997.14	5494.8	6767.41	5964.17	3934	3965	4377.01	6021.35	7363.4	8276.06	5213.92	4372	4384.36	gi|802602600|ref|XP_012073123.1|	PREDICTED: pyrophosphate-energized vacuolar membrane proton pump-like [Jatropha curcas]	0	AT1G15690.1	| Symbols: AVP1, ATAVP3, AVP-3, AtVHP1;1 | Inorganic H pyrophosphatase family protein | chr1:5399115-5402185 FORWARD LENGTH=770	0
TR164257|c4_g4	Pattern78	1	3245	3406.33	4205	4718.09	4812.98	5093	5233.4	6868.99	5668.91	3949.45	3413.97	3668.24	5251.85	4912.5	5059.32	5054.34	5339.74	4353.53	gi|763772336|gb|KJB39459.1|	hypothetical protein B456_007G014500 [Gossypium raimondii]	6e-105	AT3G08690.1	| Symbols: UBC11, ATUBC11 | ubiquitin-conjugating enzyme 11 | chr3:2641487-2642489 FORWARD LENGTH=148	1e-24
TR86323|c4_g4	Pattern59	1	6617.39	4788.84	8101.63	2299.06	795	3077.26	10486.9	7219.89	8710.85	6410.82	8894.41	4830.68	1817.75	2731.33	1664.03	10834.5	11637.6	13413.8	gi|689297354|gb|AIR07815.1|	nitrite reductase, partial [Vitis labrusca x Vitis vinifera]	9e-135	AT2G15620.1	| Symbols: NIR1, NIR, ATHNIR | nitrite reductase 1 | chr2:6810552-6812666 FORWARD LENGTH=586	0
TR89340|c3_g5	Pattern87	1	730.72	657.08	1639.16	3346.71	3801.83	4631.34	3645.47	3966.07	2309.25	335.03	212.26	279.99	618.05	574.87	855.61	724.23	794.32	546.26	gi|719986993|ref|XP_010251869.1|	PREDICTED: putative germin-like protein 2-1 isoform X1 [Nelumbo nucifera]	2e-47	AT5G39110.1	| Symbols: | RmlC-like cupins superfamily protein | chr5:15657802-15658584 REVERSE LENGTH=222	2e-45
TR128923|c5_g3	Pattern86	1	3712.02	3883.58	4955.55	5212.65	5674.96	5305.6	5395.79	7998.42	6030.52	5435.73	5805.4	4857.92	6264.87	6688.69	7034.31	6939.88	6147.49	5457.46	gi|568876744|ref|XP_006491433.1|	PREDICTED: cathepsin B-like isoform X1 [Citrus sinensis]	1e-79	AT1G02305.1	| Symbols: | Cysteine proteinases superfamily protein | chr1:455816-457974 FORWARD LENGTH=362	6e-76
TR76794|c6_g4	Pattern28	1	1544.99	1523.39	2391.99	3396	3694.87	4414.73	4389.03	4438.92	3421.04	1895.69	2785.98	2096.14	3379.23	4026.21	4092.84	2941.04	4289.6	2790.58	gi|566165934|ref|XP_002305969.2|	hypothetical protein POPTR_0004s10540g [Populus trichocarpa]	0	AT5G15900.1	| Symbols: TBL19 | TRICHOME BIREFRINGENCE-LIKE 19 | chr5:5189524-5192070 REVERSE LENGTH=426	3e-56
TR165132|c4_g7	Pattern10	1	4672.22	4488.53	5404.25	5194.35	5303.58	5219.97	5964.81	8240.25	7081.85	5548.06	4875.97	4497.46	5246.51	5314.09	5087.79	5504.77	5748.5	5167.76	gi|763814279|gb|KJB81131.1|	hypothetical protein B456_013G130700 [Gossypium raimondii]	6e-92	AT3G62290.1	| Symbols: ATARFA1E, ARFA1E | ADP-ribosylation factor A1E | chr3:23052287-23053545 FORWARD LENGTH=181	9e-75
TR112032|c4_g2	Pattern118	1	1494.83	1408	2737.85	5964.19	5890.69	7719.62	3700.34	5163.41	3483.01	2258.49	3278.77	2141.23	5628.42	5135.49	5939	3835.69	4346.85	4153.58	gi|595805683|ref|XP_007202329.1|	hypothetical protein PRUPE_ppa009153mg [Prunus persica]	5e-117	AT2G41250.1	| Symbols: | Haloacid dehalogenase-like hydrolase (HAD) superfamily protein | chr2:17200862-17202551 REVERSE LENGTH=290	2e-97
TR80112|c5_g2	Pattern48	1	3571.71	3323	3605.87	4578.64	4167.18	3479	5850.82	5569.23	5752	5472.98	4287	4557.47	9067.58	9669.93	7436.39	5731.5	7635.43	5037.15	gi|747045414|ref|XP_011093892.1|	PREDICTED: protein ASPARTIC PROTEASE IN GUARD CELL 2 [Sesamum indicum]	0	AT1G01300.1	| Symbols: | Eukaryotic aspartyl protease family protein | chr1:117065-118522 FORWARD LENGTH=485	0
TR297960|c0_g1	Pattern101	1	3451	3217.9	4403.88	5913.56	6103.12	6711.96	5297.61	6744.01	5666.85	3784.04	3827.21	3294.02	5302.91	5882	5707.23	4473.81	4722.41	4388.07	gi|225465369|ref|XP_002276380.1|	PREDICTED: ETHYLENE INSENSITIVE 3-like 1 protein [Vitis vinifera]	0	AT3G20770.1	| Symbols: EIN3, AtEIN3 | Ethylene insensitive 3 family protein | chr3:7260702-7262588 REVERSE LENGTH=628	0
TR155193|c10_g1	Pattern101	1	3976.18	4027.01	5053.37	6870.18	7119.32	7310.98	5699.03	7661.94	6323	4089.86	4176.2	4309.02	5609.34	6510.91	6441.98	4758.12	4953.08	4606.05	gi|567894862|ref|XP_006439919.1|	hypothetical protein CICLE_v10024152mg [Citrus clementina]	0	AT4G24690.1	| Symbols: | ubiquitin-associated (UBA)/TS-N domain-containing protein / octicosapeptide/Phox/Bemp1 (PB1) domain-containing protein | chr4:12741191-12744202 FORWARD LENGTH=704	3e-143
TR76819|c8_g3	Pattern100	1	1379.99	1415.92	2208.01	4613.96	4236.7	5119.36	3818.37	4343.77	3361.55	1764.24	2289.51	1863.44	3605.64	3541.34	4419.22	3198.81	3531.71	3337.66	gi|399515849|gb|AFP43764.1|	cinnamyl alcohol dehydrogenase [Nicotiana attenuata]	6e-26	AT4G34230.1	| Symbols: CAD5, ATCAD5, CAD-5 | cinnamyl alcohol dehydrogenase 5 | chr4:16386898-16388666 REVERSE LENGTH=357	3e-98
TR78692|c0_g2	Pattern80	1	3479.23	3366.99	3597.22	5388.57	4246.64	3310.43	5113.12	5418.77	6402.42	3905.66	2589.97	2461.33	6610.02	7250.9	7432.28	4812.02	4454	3698.99	gi|802659083|ref|XP_012080785.1|	PREDICTED: beta-xylosidase/alpha-L-arabinofuranosidase 1 [Jatropha curcas]	0	AT5G64570.1	| Symbols: XYL4, ATBXL4 | beta-D-xylosidase 4 | chr5:25810227-25813309 REVERSE LENGTH=784	0
TR142431|c0_g1	Pattern28	1	1101.64	822.53	2439.41	4059.08	4306.8	5614.19	3750.72	4350.27	2753	1100.01	2734.42	1851.17	3300.44	3631.55	4026.62	2367.83	3196.58	2440.82	gi|743919192|ref|XP_011003614.1|	PREDICTED: protein ECERIFERUM 26-like [Populus euphratica]	8e-108	AT4G13840.1	| Symbols: | HXXXD-type acyl-transferase family protein | chr4:8014088-8016326 REVERSE LENGTH=428	1e-104
TR152872|c4_g12	Pattern28	1	2257	2044	3035.99	3794.94	4019.47	3777.55	3919	5507.15	4251.04	2302.83	2404.01	2167	3623.65	3052.48	3464.84	3588.94	3486.06	3011.23	gi|763791521|gb|KJB58517.1|	hypothetical protein B456_009G213200 [Gossypium raimondii]	1e-165	AT1G45976.1	| Symbols: SBP1 | S-ribonuclease binding protein 1 | chr1:17199371-17200680 FORWARD LENGTH=325	6e-124
TR133820|c2_g4	Pattern53	1	3839.2	3639.69	4019.19	4177.21	3980.46	3789.67	5087.95	6566.69	6176.69	4819.78	3764.18	3785.85	4404.86	5472.72	5209.71	4498.65	4645.27	3759.18	gi|697114181|ref|XP_009610991.1|	PREDICTED: D-3-phosphoglycerate dehydrogenase 2, chloroplastic [Nicotiana tomentosiformis]	0	AT1G17745.2	| Symbols: PGDH | D-3-phosphoglycerate dehydrogenase | chr1:6101157-6104979 FORWARD LENGTH=651	0
TR112295|c4_g1	Pattern28	1	4088.03	3689.13	4959.17	6072.11	5785.98	7039.97	6312.87	6569.91	6150.22	4130.24	3484.38	3515.06	5641.35	6389.68	5443.32	4466.11	5289.51	4087.8	gi|255590318|ref|XP_002535237.1|	transcription factor, putative [Ricinus communis]	5e-09	AT4G16190.1	| Symbols: | Papain family cysteine protease | chr4:9171512-9172877 FORWARD LENGTH=373	9e-07
TR160934|c0_g1	Pattern78	1	1765.11	1650.96	1915.27	4585.55	4060.76	2519.98	3490.1	4535.21	3595.93	1823.95	1339.88	1374.4	3208.38	3325.57	3244.18	2201.29	2373.43	1647.64	gi|661891876|emb|CDP04102.1|	unnamed protein product [Coffea canephora]	2e-37	AT5G44680.1	| Symbols: | DNA glycosylase superfamily protein | chr5:18024461-18025893 REVERSE LENGTH=353	6e-71
TR112274|c0_g3	Pattern177	1	1073	1192.05	1380.48	4442.64	4233.96	4503.51	2741.29	4329.17	2851.65	1701.82	1703.63	1851.98	5612.05	4693.02	5019.83	3803.29	3941.98	3129.91	gi|743864840|ref|XP_011032028.1|	PREDICTED: uncharacterized protein LOC105130979 [Populus euphratica]	4e-112	AT4G21700.1	| Symbols: | Protein of unknown function (DUF2921) | chr4:11529956-11532844 FORWARD LENGTH=962	4e-74
TR117821|c0_g1	Pattern148	1	1192.46	1267.04	1258.21	3178.97	3249.71	4394.08	2875.59	3073.71	3994.73	1843	1526.97	2130.73	5093.81	4678.02	5447.5	3094.05	3568.64	2802.96	gi|697117878|ref|XP_009612878.1|	PREDICTED: blue copper protein-like [Nicotiana tomentosiformis]	2e-33	AT5G20230.1	| Symbols: ATBCB, BCB, SAG14 | blue-copper-binding protein | chr5:6826626-6827408 FORWARD LENGTH=196	4e-24
TR90744|c1_g2	Pattern90	1	2746	3135	2873.44	5224.03	4851	3499.01	4394.39	5225.62	5316.96	2446.03	1612	2086	4428.99	5679.01	5967	3312	3472.07	2734.4	gi|802716205|ref|XP_012084920.1|	PREDICTED: protochlorophyllide reductase, chloroplastic [Jatropha curcas]	0	AT5G54190.1	| Symbols: PORA | protochlorophyllide oxidoreductase A | chr5:21991183-21992773 REVERSE LENGTH=405	0
TR129845|c6_g15	Pattern180	1	3690.73	3456.3	4083.88	7574.64	7192.64	6403.25	5452.71	6310.74	5616.94	3125.22	2774.01	2587.45	4244.54	5476.07	5725.61	3697.68	3527.21	3084	gi|536718566|gb|AGU41988.1|	phototropin 1, partial [Nicotiana tabacum]	2e-46	AT5G58140.2	| Symbols: PHOT2, NPL1 | phototropin 2 | chr5:23524771-23529993 FORWARD LENGTH=915	1e-11
TR170637|c4_g2	Pattern17	1	10149.8	10940.8	10970	8407.23	8380.53	6990.46	10980	13692.7	13494.4	11769.3	9873.92	9575.36	8627.22	11814.1	11305.7	9486.25	9915.83	8954.1	gi|347361140|gb|AEO86798.1|	methionine synthase [Camellia sinensis]	2e-64	AT5G17920.1	| Symbols: ATCIMS, ATMETS, ATMS1 | Cobalamin-independent synthase family protein | chr5:5935771-5939195 FORWARD LENGTH=765	0
TR144968|c0_g1	Pattern28	1	130	137	107.98	2016.93	1862.09	2234.67	1498.6	2316.71	2659.94	236.99	118	161	1792.73	1708.68	2043.96	2354.05	1615.4	1976.95	gi|253560642|gb|ACT33043.1|	RAV transcription factor [Camellia sinensis]	0	AT1G13260.1	| Symbols: RAV1, EDF4 | related to ABI3/VP1 1 | chr1:4542386-4543420 FORWARD LENGTH=344	5e-139
TR140028|c2_g1	Pattern28	1	1012	1240.01	1660.07	2858.33	3500.58	3835.35	2574.08	4313.49	3103.5	1185.68	1669.03	1445.38	3035.78	2715.29	3270.06	2593.42	2452.23	2348.52	gi|6319128|gb|AAF07174.1|	H+-pyrophosphatase [Vitis vinifera]	5e-54	AT1G15690.1	| Symbols: AVP1, ATAVP3, AVP-3, AtVHP1;1 | Inorganic H pyrophosphatase family protein | chr1:5399115-5402185 FORWARD LENGTH=770	5e-50
TR115046|c2_g1	Pattern28	1	1951.24	1584	2715.01	4159.92	4191.91	5136.12	3995.56	4690.06	3615.52	2130.89	3105	2209	3429.01	4180.4	4762.99	3186.8	3670	3573.54	gi|641808775|gb|KDO36588.1|	hypothetical protein CISIN_1g010768mg [Citrus sinensis]	4e-65	AT1G26600.1	| Symbols: CLE9 | CLAVATA3/ESR-RELATED 9 | chr1:9191684-9192046 FORWARD LENGTH=120	4e-07
TR102184|c2_g1	Pattern104	1	2031.16	1778.98	2730.24	4419.02	4799.57	5024.47	3782.04	4840.68	3939.14	2197.79	2511.98	2199.83	3492.25	3851.02	4003.73	2591.09	3542.65	2937.35	gi|661885979|emb|CDP10596.1|	unnamed protein product [Coffea canephora]	4e-67	AT2G35940.1	| Symbols: BLH1, EDA29 | BEL1-like homeodomain 1 | chr2:15089171-15091699 REVERSE LENGTH=680	3e-81
TR116579|c5_g12	Pattern152	1	1841	1787	2325	4866.25	4768.3	5254.99	3142.06	4599	4172	1805.94	1805	1466	3825	4573	4581	2183.01	2002	2077	gi|731391549|ref|XP_010650806.1|	PREDICTED: root phototropism protein 2 isoform X2 [Vitis vinifera]	2e-107	AT2G30520.1	| Symbols: RPT2 | Phototropic-responsive NPH3 family protein | chr2:13002920-13005573 REVERSE LENGTH=593	2e-06
TR95390|c6_g2	Pattern80	1	1514	1591.99	1885.25	3142.06	3487.52	3745	3822.03	3558.58	3554.85	1606.01	2271.96	1772.99	3594.99	4815	4056.23	2219.56	3048.58	2318.54	gi|697121517|ref|XP_009614734.1|	PREDICTED: probable pectinesterase/pectinesterase inhibitor 61 [Nicotiana tomentosiformis]	8e-69	AT5G53370.1	| Symbols: ATPMEPCRF, PMEPCRF | pectin methylesterase PCR fragment F | chr5:21649683-21651530 REVERSE LENGTH=587	4e-45
TR83553|c1_g5	Pattern79	1	2871	2985	3311	4565.89	4349.74	3588	4448	5320	5340.35	3242	3208	3229.71	5102	6225.2	4951.75	3329.36	3787.27	2360	gi|225453600|ref|XP_002264721.1|	PREDICTED: 3-ketoacyl-CoA synthase 1 [Vitis vinifera]	0	AT1G01120.1	| Symbols: KCS1 | 3-ketoacyl-CoA synthase 1 | chr1:57392-58978 REVERSE LENGTH=528	0
TR164392|c4_g3	Pattern89	1	2972	3272	3572.99	4788.93	4801.01	4012.2	4713	5788.24	5252.21	2754.57	1937.75	2588.36	3751.91	3762.1	3945.79	2555.09	3097.01	1989.37	gi|697157474|ref|XP_009587492.1|	PREDICTED: probable esterase D14L [Nicotiana tomentosiformis]	6e-172	AT4G37470.1	| Symbols: | alpha/beta-Hydrolases superfamily protein | chr4:17617045-17618363 REVERSE LENGTH=270	6e-80
TR116923|c3_g5	Pattern177	1	1580.94	1545.26	2366.97	3993	4455.68	5282.99	3576.99	4518.97	3332.72	1851.01	2814.61	2318.86	4385.3	4647.69	5118.84	3814.81	4364.05	3716.26	gi|596134117|ref|XP_007222246.1|	hypothetical protein PRUPE_ppa004713mg [Prunus persica]	3e-36	AT2G25940.1	| Symbols: ALPHA-VPE, ALPHAVPE | alpha-vacuolar processing enzyme | chr2:11063496-11066020 REVERSE LENGTH=478	2e-42
TR152797|c6_g10	Pattern192	1	3951.98	3340.82	4628.32	6135.42	5942.3	6245.11	5282.22	6750.86	5807.35	5112.93	5699.2	4885.46	6405.48	8871.62	8243.56	5939.18	6010.04	5279.75	gi|225459461|ref|XP_002284379.1|	PREDICTED: phosphatidylinositol 4-phosphate 5-kinase 1 [Vitis vinifera]	0	AT1G21980.1	| Symbols: ATPIP5K1, ATPIPK1, PIP5K1 | phosphatidylinositol-4-phosphate 5-kinase 1 | chr1:7735053-7738309 FORWARD LENGTH=752	0
TR274535|c0_g2	Pattern24	1	25722.3	30879.9	28250.2	15076.1	13794.1	11587.8	29486.4	26515.6	34714.7	13348.8	12817.1	13960.5	11459.8	10840.6	11627.2	9780.63	13747.1	8691.76	gi|305377032|dbj|BAJ15879.1|	chlorophyll a/b binding protein-like protein [Torenia fournieri]	5e-68	AT2G34430.1	| Symbols: LHB1B1, LHCB1.4 | light-harvesting chlorophyll-protein complex II subunit B1 | chr2:14524818-14525618 FORWARD LENGTH=266	2e-61
TR143852|c0_g1	Pattern86	1	2683.77	2367.16	3621.18	3994.81	4168.43	3927.2	4469.72	5487.59	4557.81	3611.53	3589.94	3514.86	5382.44	5818.51	5787.66	4924.93	5471.38	3946.91	gi|596049492|ref|XP_007220500.1|	hypothetical protein PRUPE_ppa014138mg [Prunus persica]	4e-31	AT5G41761.1	| Symbols: | unknown protein; FUNCTIONS IN: molecular_function unknown; INVOLVED IN: biological_process unknown; LOCATED IN: cellular_component unknown; BEST Arabidopsis thaliana protein match is: unknown protein (TAIR:AT3G55570.1); Has 30201 Blast hits to 17322 proteins in 780 species: Archae - 12; Bacteria - 1396; Metazoa - 17338; Fungi - 3422; Plants - 5037; Viruses - 0; Other Eukaryotes - 299…	7e-23
TR128953|c6_g1	Pattern118	1	1245.02	1142	2398.13	3319.78	3964.04	4735.04	3421	4273.99	2928.1	1885.92	3102.72	1800	4042.73	3794.5	4063.36	3679.2	5047.83	3935.08	gi|187372978|gb|ACD03223.1|	xyloglucan endotransglucosylase/hydrolase 13 [Actinidia deliciosa]	9e-92	AT1G14720.1	| Symbols: XTR2, EXGT-A2, ATXTH28, XTH28 | xyloglucan endotransglucosylase/hydrolase 28 | chr1:5066806-5068466 REVERSE LENGTH=332	9e-74
TR102816|c0_g1	Pattern120	1	0	58	1	0	0	2	766	647	4414	4829.99	0	0	410	100	80	78	2	0	gi|30584593|gb|AAP36549.1|	Homo sapiens glyceraldehyde-3-phosphate dehydrogenase [synthetic construct]	0	AT1G79530.1	| Symbols: GAPCP-1 | glyceraldehyde-3-phosphate dehydrogenase of plastid 1 | chr1:29916232-29919088 REVERSE LENGTH=422	8e-172
TR88496|c5_g4	Pattern101	1	1248.99	1309.52	1481.02	4356.04	4810.86	4090.02	2949.48	3765.81	3089.71	1406.86	1283.62	1386.1	4279.67	3405.71	4911.04	2284.67	2997.91	2117.95	gi|694386924|ref|XP_009369231.1|	PREDICTED: protein EARLY RESPONSIVE TO DEHYDRATION 15-like [Pyrus x bretschneideri]	8e-39	AT2G41430.1	| Symbols: ERD15, LSR1, CID1 | dehydration-induced protein (ERD15) | chr2:17269736-17270314 FORWARD LENGTH=163	1e-10
TR83547|c1_g2	Pattern17	1	5790.14	6775.28	6588.55	4660.89	4107.94	3388.07	7454.95	8664.4	8775.11	7746.4	5227.98	6085.22	7672.22	8779.97	6547.99	7505.49	7746.56	5345.65	gi|86156028|gb|ABC86745.1|	pollen-specific protein [Vitis pseudoreticulata]	9e-62	AT4G08685.1	| Symbols: SAH7 | Pollen Ole e 1 allergen and extensin family protein | chr4:5550563-5551259 FORWARD LENGTH=159	3e-47
TR101305|c2_g3	Pattern86	1	2447.96	2492.77	3344.08	3439.88	3440.02	3566.84	3998.33	5592.18	4415.38	3902.32	3229	3579.12	5138.98	4149.59	4846.41	4617.97	5233.08	4500.27	gi|330318660|gb|AEC10990.1|	b12d-like protein [Camellia sinensis]	2e-55	AT3G48140.1	| Symbols: | B12D protein | chr3:17778471-17779299 FORWARD LENGTH=88	9e-21
TR78870|c6_g1	Pattern79	1	2588.92	2553.45	3318.27	5159.92	4384.05	3676.18	3710.86	5413.08	4981.96	3257.73	2640.71	2444.03	4371.12	5676.67	4799.79	3121	3063	2655	gi|641856604|gb|KDO75370.1|	hypothetical protein CISIN_1g004795mg [Citrus sinensis]	0	AT1G30360.1	| Symbols: ERD4 | Early-responsive to dehydration stress protein (ERD4) | chr1:10715892-10718799 FORWARD LENGTH=724	0
TR139563|c6_g2	Pattern118	1	1240.91	1207	2071	3411.97	3904	4937.85	3763.44	3609.16	2782.63	1905	3309	2334.69	4110	4487.04	4532.99	3048.95	4038.13	3120.22	gi|590678508|ref|XP_007040322.1|	POX family protein isoform 1 [Theobroma cacao]	6e-73	AT4G36870.1	| Symbols: BLH2, SAW1 | BEL1-like homeodomain 2 | chr4:17369423-17373723 FORWARD LENGTH=739	1e-41
TR140076|c6_g2	Pattern101	1	304	356	456	9036.68	7634.29	6717	1575	3106	1974	1068	336	383	7873.23	5290	8436.85	2356	1452	2254	gi|661896377|emb|CDO99566.1|	unnamed protein product [Coffea canephora]	1e-26	AT4G27450.1	| Symbols: | Aluminium induced protein with YGL and LRDR motifs | chr4:13727665-13728683 REVERSE LENGTH=250	1e-24
TR129029|c0_g3	Pattern26	1	1254.99	1048.99	1967	1820	2453	3098.91	2735.29	3908.76	3165.73	1054.32	1533.85	1172	859	1420.98	1513	1632.02	2042.99	1611.97	gi|359482526|ref|XP_002276212.2|	PREDICTED: ABC transporter C family member 8-like isoform X1 [Vitis vinifera]	0	AT3G21250.2	| Symbols: MRP6, ABCC8 | multidrug resistance-associated protein 6 | chr3:7457668-7463261 REVERSE LENGTH=1464	0
TR92014|c0_g2	Pattern101	1	1699	1799	2130.13	2661.77	2598.61	2278.19	3927.9	3680.96	3548.98	1638.18	1555.66	1705.67	2495.99	2818.66	2753.8	2601.48	3305.64	2375.63	gi|257480319|gb|ACV60358.1|	putative tonoplast intrinsic protein [Camellia sinensis]	7e-57	AT2G25810.1	| Symbols: TIP4;1 | tonoplast intrinsic protein 4;1 | chr2:11012658-11013906 FORWARD LENGTH=249	2e-42
TR123627|c1_g1	Pattern83	1	2962.39	3090.31	3948.03	4035.45	4233.83	4044.7	4792.47	5779.86	4955.01	4097.09	4105.02	3640.08	4570.27	5195.33	4434.07	4595.01	5550.56	4142.52	gi|590635295|ref|XP_007028595.1|	Dehydration-induced protein, putative [Theobroma cacao]	2e-43	AT2G41430.1	| Symbols: ERD15, LSR1, CID1 | dehydration-induced protein (ERD15) | chr2:17269736-17270314 FORWARD LENGTH=163	3e-31
TR99574|c2_g4	Pattern28	1	2118.21	2152.04	2396.32	3858	3869.61	3858.16	3467.62	4784.37	3873.22	2313.54	2092.03	2010.79	3436.17	3306.46	3817.27	2845.09	2803.3	2594.77	gi|731389513|ref|XP_010650006.1|	PREDICTED: uncharacterized protein LOC100263172 [Vitis vinifera]	0	AT4G14500.1	| Symbols: | Polyketide cyclase/dehydrase and lipid transport superfamily protein | chr4:8334391-8337022 FORWARD LENGTH=433	0
TR120271|c4_g2	Pattern19	1	7392.21	6569.26	7714.09	6668.36	6217.6	5705.29	7791.12	10182.1	9108.3	7568.44	7780.7	5691.04	6144.75	6729.88	6340.48	7026.11	7020.21	6157.36	gi|399514676|gb|AFP43693.1|	actin 1, partial [Eriobotrya japonica]	5e-167	AT5G09810.1	| Symbols: ACT7 | actin 7 | chr5:3052809-3054220 FORWARD LENGTH=377	4e-165
TR107684|c2_g1	Pattern24	1	7380.61	6845.12	8437.35	8880.86	8880.94	9582.1	8281.3	10551.9	9209.43	8564.36	8340.96	7736.96	7841.49	9809.93	9996.99	8102.33	7821.02	7159.86	gi|255540719|ref|XP_002511424.1|	aldehyde dehydrogenase, putative [Ricinus communis]	0	AT3G48000.1	| Symbols: ALDH2B4, ALDH2, ALDH2A | aldehyde dehydrogenase 2B4 | chr3:17717082-17719843 REVERSE LENGTH=538	0
TR114200|c3_g1	Pattern178	1	1944.01	2027.69	2877.89	4632.99	4595.27	4869.13	3820.93	4749.76	3653.83	2441	3072.88	2510.87	4074.3	4297.41	4400.04	3226.3	3634	2895.6	gi|118484121|gb|ABK93944.1|	unknown [Populus trichocarpa]	0	AT5G63140.1	| Symbols: ATPAP29, PAP29 | purple acid phosphatase 29 | chr5:25328237-25329616 FORWARD LENGTH=389	9e-165
TR76311|c0_g1	Pattern28	1	1334	1274	2121	3009.03	3296	3663.01	3136.97	4097.99	2860.11	1724	2000	1666.72	3173.2	3110.88	2960.11	2745	3154.75	2644.05	gi|802596341|ref|XP_012072194.1|	PREDICTED: multicopper oxidase LPR1 [Jatropha curcas]	0	AT1G23010.1	| Symbols: LPR1 | Cupredoxin superfamily protein | chr1:8147353-8149580 FORWARD LENGTH=581	0
TR160226|c3_g1	Pattern142	1	809.56	1013.58	1167.82	2612.78	2527	2673.13	2481.14	3162.06	2679.98	990.08	887.92	1194.98	2615.72	2978	2889.82	1572.99	1825	1467.02	gi|338173761|gb|AEI83427.1|	MYB transcription factor 1 [Camellia sinensis]	4e-60	AT1G74840.1	| Symbols: | Homeodomain-like superfamily protein | chr1:28116201-28117317 REVERSE LENGTH=265	3e-37
TR140536|c1_g2	Pattern81	1	1506.48	1350.34	1871.3	3406.7	3387.36	3334.57	3422.42	3668	2918	1754.27	2177	1782.07	3601.08	4295.87	3985.03	2957.23	3810.23	2466.08	gi|297734945|emb|CBI17179.3|	unnamed protein product [Vitis vinifera]	1e-54	AT1G51500.1	| Symbols: CER5, D3, ABCG12, WBC12, ATWBC12 | ABC-2 type transporter family protein | chr1:19097967-19100972 REVERSE LENGTH=687	0
TR120154|c0_g1	Pattern86	1	1309.88	1499.94	2120	3164.42	3433.02	3416.99	3687.99	3673.68	2847.37	2221.88	3060.62	2595.57	4959.32	5052.29	4997.19	2876.19	4737.86	2319.51	gi|747102771|ref|XP_011099559.1|	PREDICTED: 3-ketoacyl-CoA synthase 6 [Sesamum indicum]	2e-106	AT1G68530.1	| Symbols: CUT1, POP1, CER6, G2, KCS6 | 3-ketoacyl-CoA synthase 6 | chr1:25712881-25714733 REVERSE LENGTH=497	2e-107
TR117646|c0_g4	Pattern169	1	2364	2361.17	2845.37	5420.94	4939.06	4373.35	3764.82	4968.6	4110.93	3422.54	2723.09	3256.99	5601.91	5813.22	7266.18	3689.1	4728.92	3481.04	gi|747054831|ref|XP_011073644.1|	PREDICTED: phosphoenolpyruvate carboxykinase [ATP]-like [Sesamum indicum]	8e-124	AT4G37870.1	| Symbols: PCK1, PEPCK | phosphoenolpyruvate carboxykinase 1 | chr4:17802974-17806332 REVERSE LENGTH=671	0
TR146017|c5_g17	Pattern17	1	7267.05	7358.96	9996.32	11647.8	12370.4	13418.4	8359.5	12133.8	9398.49	6822.51	6445.64	7560.94	7756.18	9724.25	10741.1	7354.75	7052.87	6734.89	gi|720032266|ref|XP_010266060.1|	PREDICTED: thioredoxin-like protein CDSP32, chloroplastic [Nelumbo nucifera]	5e-83	AT1G76080.1	| Symbols: ATCDSP32, CDSP32 | chloroplastic drought-induced stress protein of 32 kD | chr1:28548063-28549348 REVERSE LENGTH=302	1e-67
TR114200|c3_g9	Pattern118	1	1898.45	1974.26	2927	4740.7	4555.85	5008.43	3712.84	4799.12	3526.75	2522.38	2943.99	2621	4189.24	4142.69	4222.61	3165.91	3794.65	3045.35	gi|118484121|gb|ABK93944.1|	unknown [Populus trichocarpa]	0	AT5G63140.1	| Symbols: ATPAP29, PAP29 | purple acid phosphatase 29 | chr5:25328237-25329616 FORWARD LENGTH=389	6e-157
TR129458|c0_g1	Pattern10	1	3078.44	3010.68	3926.49	3158	3249.93	3530.98	4862	5354.38	5023.44	3241.53	3287.62	2787	2850.03	3579.6	3277.85	3737.31	4125.9	3254.78	gi|731396254|ref|XP_010652435.1|	PREDICTED: alcohol dehydrogenase class-3 [Vitis vinifera]	0	AT5G43940.2	| Symbols: HOT5 | GroES-like zinc-binding dehydrogenase family protein | chr5:17684265-17686379 FORWARD LENGTH=391	1e-42
TR109395|c0_g3	Pattern83	1	2316	2191	3063.98	3071.2	3204.67	3901.22	4275.98	4564.96	3952.04	2979.06	3199	2854.02	3427.77	3725.48	3780	3758.02	4496.58	4047.12	gi|747099047|ref|XP_011097563.1|	PREDICTED: protein SENSITIVE TO PROTON RHIZOTOXICITY 1-like [Sesamum indicum]	9e-132	AT1G34370.2	| Symbols: STOP1 | C2H2 and C2HC zinc fingers superfamily protein | chr1:12551002-12552501 FORWARD LENGTH=499	4e-15
TR111198|c0_g2	Pattern27	1	928.58	904.97	1197.64	1768.58	2807.47	2780.85	2719.37	2690.14	2818.62	1070.56	1175.51	1033.29	2651.94	2409.63	2797.6	857.77	1790.17	1439.5	gi|225455386|ref|XP_002278061.1|	PREDICTED: probable pectinesterase/pectinesterase inhibitor 34 [Vitis vinifera]	2e-69	AT5G53370.1	| Symbols: ATPMEPCRF, PMEPCRF | pectin methylesterase PCR fragment F | chr5:21649683-21651530 REVERSE LENGTH=587	6e-52
TR129026|c8_g5	Pattern48	1	1656.97	1657.99	2002.4	2702.66	2107.04	1860.52	3781.61	3409.11	3295.15	2261.85	2457.67	2244.05	3649.98	4076.44	3760.46	3934.78	3654.4	2586.02	gi|743900675|ref|XP_011043640.1|	PREDICTED: protein E6-like isoform X1 [Populus euphratica]	2e-06	AT1G03820.1	| Symbols: | unknown protein; FUNCTIONS IN: molecular_function unknown; INVOLVED IN: biological_process unknown; LOCATED IN: endomembrane system; EXPRESSED IN: 21 plant structures; EXPRESSED DURING: 13 growth stages; Has 1345 Blast hits to 1122 proteins in 102 species: Archae - 2; Bacteria - 28; Metazoa - 28; Fungi - 30; Plants - 109; Viruses - 0; Other Eukaryotes - 1148 (source: NCBI BLink). | c…	4e-06
TR161145|c5_g1	Pattern95	1	3803.82	3643.81	5104.84	4892.78	4742.94	5306.95	5962.52	6401.09	5341.98	0	3.35	3.21	0	0	3.58	6.67	3.35	0	gi|747066610|ref|XP_011079994.1|	PREDICTED: photosystem II reaction center W protein, chloroplastic [Sesamum indicum]	5e-31	AT2G30570.1	| Symbols: PSBW | photosystem II reaction center W | chr2:13019326-13020053 REVERSE LENGTH=133	2e-23
TR131308|c3_g1	Pattern28	1	588	439	1657	3646	3222	4712	2904	3046.27	1875	755	2121	1201	2495	2728.05	3140	2042.92	2851.01	2381.73	gi|596113381|ref|XP_007221554.1|	hypothetical protein PRUPE_ppa001276mg [Prunus persica]	0	AT4G01970.1	| Symbols: AtSTS, STS | stachyose synthase | chr4:854073-856953 REVERSE LENGTH=876	2e-133
TR94375|c4_g2	Pattern153	1	1312	1189	1623.46	3252.71	3667.01	3242.35	2667.86	3737.94	2848.03	1386.13	1603	1406	2240.01	2797	2842.97	1710.85	1791.57	1582.11	gi|669687861|gb|AII25876.1|	NADPH oxidase A [Camellia sinensis]	0	AT5G47910.1	| Symbols: RBOHD, ATRBOHD | respiratory burst oxidase homologue D | chr5:19397585-19401768 FORWARD LENGTH=921	0
TR165802|c1_g3	Pattern56	1	2517.63	2695.37	3283.33	3106.35	3198.75	3225.49	3908.3	5285.61	4426.28	2768.3	2426.06	2229.93	2679.95	2743.91	2879.48	3523.65	3249.64	2772.44	gi|18394220|ref|NP_563969.1|	translation machinery associated protein TMA7 [Arabidopsis thaliana]	6e-20	AT1G15270.1	| Symbols: | Translation machinery associated TMA7 | chr1:5250833-5252020 REVERSE LENGTH=64	3e-23
TR90049|c6_g3	Pattern73	1	5703.41	4540.31	7803.12	9935.1	9676.69	10673.6	6474.96	9481.64	7207.44	7278.21	8717.96	6882.47	9214.94	11084.1	12788.1	7987.8	7404.66	8012.59	gi|359484809|ref|XP_003633167.1|	PREDICTED: clustered mitochondria protein homolog [Vitis vinifera]	0	AT4G28080.1	| Symbols: | Tetratricopeptide repeat (TPR)-like superfamily protein | chr4:13948993-13957840 REVERSE LENGTH=1819	1e-61
TR76103|c1_g1	Pattern87	1	2190.99	2282.13	3010.01	3168.93	3559.53	3411.44	3560.66	4962.24	4067.76	1860.95	1409.25	1604.6	2259.59	2085.59	2243.82	2259.96	1922.04	1883.27	gi|698497228|ref|XP_009794615.1|	PREDICTED: polyadenylate-binding protein RBP47 isoform X1 [Nicotiana sylvestris]	2e-51	AT1G47500.1	| Symbols: ATRBP47C', RBP47C' | RNA-binding protein 47C' | chr1:17432682-17434805 FORWARD LENGTH=434	3e-41
TR170034|c1_g1	Pattern164	1	2577	2597.79	3216.91	3399.47	3535	3109.62	4127.86	5211.5	4138.01	3416	3392	2810	4357.29	4838.8	4354.65	4236.09	4986.47	3608	gi|661897786|emb|CDO97753.1|	unnamed protein product [Coffea canephora]	2e-94	AT3G21190.1	| Symbols: | O-fucosyltransferase family protein | chr3:7432579-7434543 REVERSE LENGTH=422	3e-84
TR132180|c1_g1	Pattern110	1	1294	1123.99	1610.5	1494	1941.01	1981	2735.2	3531	2812	1647	2615.99	1697	1518.41	1999.97	2142.3	2883.98	2821	2593.85	gi|586941103|dbj|BAO51833.1|	UDP-glycosyltransferase 85K10 [Camellia sinensis]	0	AT1G22380.1	| Symbols: AtUGT85A3, UGT85A3 | UDP-glucosyl transferase 85A3 | chr1:7900522-7902332 REVERSE LENGTH=488	5e-100
TR132834|c4_g1	Pattern70	1	4120.13	2652.16	5496.63	2825.93	3105.04	2774.11	3970.57	8051.1	5288.88	11189.6	8880.29	6296.35	8406.84	4262.21	6479.69	9074.92	7530.31	8966.83	gi|667670751|gb|AIG61922.1|	hypothetical chloroplast RF19 (chloroplast) [Camellia sinensis var. sinensis]	0	ATCG01130.1	| Symbols: YCF1.2 | Ycf1 protein | chrC:123884-129244 REVERSE LENGTH=1786	7e-108
TR82719|c5_g2	Pattern28	1	2181.24	2153.52	2902.73	4039.25	4287.66	4783.41	3711.01	4760.9	3741.93	2643.84	2681.05	2557.98	3909.54	3709.32	4296.05	3192.08	3734.99	3190.73	gi|720038019|ref|XP_010267849.1|	PREDICTED: uncharacterized protein LOC104604963 [Nelumbo nucifera]	2e-71	AT5G54540.1	| Symbols: | Uncharacterised conserved protein (UCP012943) | chr5:22156604-22157857 FORWARD LENGTH=297	3e-17
TR148434|c1_g1	Pattern28	1	1468.02	2039.76	2030.75	3709.16	4032.83	3581.8	2678.74	4781.22	3037	1774.98	1792.43	1796.07	3036	2841	3500	3178.97	2464.99	2698.71	gi|255565025|ref|XP_002523505.1|	apolipoprotein d, putative [Ricinus communis]	2e-107	AT5G58070.1	| Symbols: ATTIL, TIL | temperature-induced lipocalin | chr5:23500512-23501156 REVERSE LENGTH=186	7e-93
TR88518|c2_g1	Pattern101	1	884.02	1015.92	1199.76	2586.35	3306.81	3444.56	2488.02	2947.51	2621.34	1027.29	1259.42	1201.12	2396.9	2686.41	3037.49	1428.73	2123.48	1669.17	gi|802611579|ref|XP_012074568.1|	PREDICTED: uncharacterized protein LOC105636015 [Jatropha curcas]	1e-104	AT5G64430.1	| Symbols: | Octicosapeptide/Phox/Bem1p family protein | chr5:25762540-25764081 REVERSE LENGTH=513	3e-65
TR132900|c6_g11	Pattern104	1	3733.88	3036.88	4081.99	5359.14	5650.38	5588	4407.6	6153.73	5196.93	3928	3601.01	3290.01	4233.94	5020.28	5157.17	4248.99	3881.79	3990.6	gi|743066333|gb|AJB84625.1|	violaxanthin de-epoxidase [Camellia sinensis]	2e-83	AT3G13460.1	| Symbols: ECT2 | evolutionarily conserved C-terminal region 2 | chr3:4385274-4388220 REVERSE LENGTH=667	0
TR129395|c3_g2	Pattern28	1	1564.94	1685.9	1786.06	3320.34	3159.73	2837.11	3212.77	3476.65	3199.55	1681.57	1557.03	1328.01	2635.72	3317.95	2836.62	2000.98	2796.48	1657.63	gi|565376080|ref|XP_006354541.1|	PREDICTED: putative E3 ubiquitin-protein ligase XBAT35-like [Solanum tuberosum]	1e-51	AT3G23280.1	| Symbols: XBAT35 | XB3 ortholog 5 in Arabidopsis thaliana | chr3:8321588-8324109 FORWARD LENGTH=462	9e-39
TR150895|c0_g1	Pattern118	1	1652	1301	2460	4609.71	5036.38	5835.37	2887	4400.97	2975.46	2098	3223.92	2129	3822.22	5613.07	5777	3234.17	3170	3499	gi|359472709|ref|XP_002281154.2|	PREDICTED: protein CHUP1, chloroplastic [Vitis vinifera]	0	AT3G25690.1	| Symbols: CHUP1 | Hydroxyproline-rich glycoprotein family protein | chr3:9354061-9357757 FORWARD LENGTH=1004	0
TR78882|c2_g5	Pattern182	1	1643.68	1680.78	2336.32	3580.1	3555.86	3746.82	3130.76	4011.03	3274.04	1651.03	1262.79	1558.26	2528.63	2522.03	2679.05	2522.38	2478.7	2027.26	gi|225216852|gb|ACN85343.1|	cystatin [Camellia sinensis]	2e-53	AT3G12490.2	| Symbols: ATCYSB, ATCYS6, CYSB | cystatin B | chr3:3960523-3961876 REVERSE LENGTH=234	9e-35
TR129535|c3_g10	Pattern67	1	10475.1	10871.8	12143.3	9899.97	10098.7	9270.91	11135.5	14461.2	12645.8	9772.45	7830.94	8718.52	7490.45	8647	8745.81	7301.92	7971.83	6488.31	gi|568880700|ref|XP_006493248.1|	PREDICTED: glutamate-1-semialdehyde 2,1-aminomutase, chloroplastic-like [Citrus sinensis]	0	AT3G48730.1	| Symbols: GSA2 | glutamate-1-semialdehyde 2,1-aminomutase 2 | chr3:18049697-18051550 FORWARD LENGTH=472	0
TR114145|c2_g6	Pattern28	1	1730.78	1591.83	2360.37	3162.83	3194.05	3650.79	3026.7	4021.28	3373.04	1986.73	2106.46	1847.4	2617.32	2880.05	2823.15	2562.82	2757.16	2520.29	gi|698587442|ref|XP_009779188.1|	PREDICTED: hypersensitive-induced response protein 2 [Nicotiana sylvestris]	3e-78	AT5G62740.1	| Symbols: HIR1, ATHIR1 | SPFH/Band 7/PHB domain-containing membrane-associated protein family | chr5:25201320-25202535 FORWARD LENGTH=286	9e-114
TR164979|c0_g1	Pattern101	1	1454	1235.12	2145	3534.41	3552.03	4132.14	3053.97	3730.83	2749	1510	1828.95	1683	3650.01	3969.88	4707.9	2342	2674	2414	gi|661885797|emb|CDP10414.1|	unnamed protein product [Coffea canephora]	0	AT3G15730.1	| Symbols: PLDALPHA1, PLD | phospholipase D alpha 1 | chr3:5330835-5333474 FORWARD LENGTH=810	0
TR83571|c0_g1	Pattern102	1	1990.76	1792.78	2990.65	4612.91	4760.56	5035.92	3083.27	4954.61	3421.44	2217	2213.21	2000.94	3119.32	3701.05	3864.64	2462.85	2207.41	2383	gi|763795297|gb|KJB62293.1|	hypothetical protein B456_009G410400 [Gossypium raimondii]	0	AT1G03910.2	| Symbols: | EXPRESSED IN: 24 plant structures; EXPRESSED DURING: 13 growth stages; CONTAINS InterPro DOMAIN/s: Cactin protein, cactus-binding domain, C-terminal (InterPro:IPR019134), Cactin, central region (InterPro:IPR018816); BEST Arabidopsis thaliana protein match is: unknown protein (TAIR:AT2G36815.2). | chr1:996432-1000231 FORWARD LENGTH=716	0
TR115129|c1_g1	Pattern169	1	1349	1471.33	1723.01	3805.07	3437.6	4000.26	2712.09	3397.1	3085	2736	1961.01	2838.09	5559.52	5564	6030.36	3509.58	3620.06	3490.93	gi|567890311|ref|XP_006437676.1|	hypothetical protein CICLE_v10031055mg [Citrus clementina]	0	AT1G68570.1	| Symbols: | Major facilitator superfamily protein | chr1:25746811-25750110 FORWARD LENGTH=596	0
TR87380|c6_g2	Pattern81	1	848	1050	1252.87	2356.95	2375.28	2382.46	2032.83	3249.11	2503.46	945.15	653.07	873.07	2087.06	1826.95	1934.91	1454.1	1610.75	1392.5	gi|697172561|ref|XP_009595213.1|	PREDICTED: tetraspanin-8-like [Nicotiana tomentosiformis]	2e-35	AT4G28050.1	| Symbols: TET7 | tetraspanin7 | chr4:13942566-13943621 REVERSE LENGTH=263	1e-102
TR95725|c0_g2	Pattern104	1	1911.96	1825.99	2490.99	3496	3765.31	3940.62	3335.57	4270.96	3250	2023.95	2198.69	1899.57	2599.01	2956.97	3124	2407	2670	2282.57	gi|802695545|ref|XP_012083417.1|	PREDICTED: multiple C2 and transmembrane domain-containing protein 1-like [Jatropha curcas]	0	AT4G11610.1	| Symbols: | C2 calcium/lipid-binding plant phosphoribosyltransferase family protein | chr4:7013956-7017846 REVERSE LENGTH=1011	0
TR90097|c7_g1	Pattern28	1	1586.11	1404.98	1905.97	2752.96	3144.16	3540.01	3035.06	3282.92	3178	1992.75	2058.98	2034	3208	3196.02	3624.91	1911.96	2751.99	2187.77	gi|590650237|ref|XP_007032605.1|	EXS family protein isoform 1 [Theobroma cacao]	3e-27	AT1G14040.1	| Symbols: | EXS (ERD1/XPR1/SYG1) family protein | chr1:4810488-4814543 FORWARD LENGTH=813	6e-21
TR168716|c31_g1	Pattern78	1	1632.43	1725.62	1808	3272.76	3164.18	2768.11	2951.04	3628.99	3181.09	1911	1516	1840.51	2729.44	2863.67	3286.09	2052.81	1972	1892.37	gi|590672387|ref|XP_007038597.1|	Retrotransposon, unclassified-like protein [Theobroma cacao]	0	AT1G24090.1	| Symbols: | RNase H family protein | chr1:8520834-8522737 FORWARD LENGTH=353	1e-07
TR78882|c2_g6	Pattern150	1	1091	1033.03	1667.98	3149.18	3379.28	3945.22	2668.85	3297.76	2417	165	166	130	344.05	308.15	354.24	225.02	277.06	200.99	gi|8099682|gb|AAF72202.1|AF265551_1	cysteine protease inhibitor [Manihot esculenta]	7e-38	AT3G12490.2	| Symbols: ATCYSB, ATCYS6, CYSB | cystatin B | chr3:3960523-3961876 REVERSE LENGTH=234	4e-37
TR112326|c4_g1	Pattern182	1	1354.06	1186	1871.57	2774.12	2923.05	3076.75	2628.03	3543.27	2829.26	1765.64	1896.35	1561.43	2375.66	2384.85	2541.47	1956.51	2241.05	1782.18	gi|225456662|ref|XP_002271692.1|	PREDICTED: homeobox-leucine zipper protein HAT5-like [Vitis vinifera]	9e-111	AT3G01470.1	| Symbols: ATHB-1, ATHB1, HD-ZIP-1, HAT5, HB-1 | homeobox 1 | chr3:182648-184034 REVERSE LENGTH=272	1e-39
TR160475|c2_g8	Pattern196	1	1112.93	1227.51	1534.55	3336.48	3276.07	3751.22	2680.48	3173.58	2577.43	1011.64	927.04	979.18	2614.23	2274.27	2374.63	1638.63	1691.9	1521.89	gi|255545868|ref|XP_002513994.1|	purine transporter, putative [Ricinus communis]	3e-127	AT1G28220.1	| Symbols: ATPUP3, PUP3 | purine permease 3 | chr1:9860303-9861434 REVERSE LENGTH=351	4e-79
TR88026|c0_g1	Pattern118	1	1257	815.99	2422	5616.96	4744.22	5652.58	3322.34	3408.72	2305	2402.91	4164.05	3104.03	7432.01	5213.99	6931.57	5285.03	5485.88	4581.75	gi|763758307|gb|KJB25638.1|	hypothetical protein B456_004G201600 [Gossypium raimondii]	1e-64	AT5G62360.1	| Symbols: | Plant invertase/pectin methylesterase inhibitor superfamily protein | chr5:25040699-25041310 FORWARD LENGTH=203	1e-48
TR111991|c6_g4	Pattern150	1	1784.1	1732.35	2678.65	3266.27	3629.54	3843.91	3304.9	4353.28	3065.06	1025.99	1161.85	1006.42	1624.54	1387.85	1649.13	1531.23	1535.96	1267.74	gi|596288663|ref|XP_007225974.1|	hypothetical protein PRUPE_ppa013824mg [Prunus persica]	9e-39	AT4G08230.1	| Symbols: | glycine-rich protein | chr4:5188047-5189574 REVERSE LENGTH=113	6e-28
TR124413|c0_g2	Pattern98	1	2676.97	2736.64	2758.31	1879.48	1822.51	711.67	3546.61	4629.3	4493.56	3246.24	2224.37	1774.83	2962.83	3039.37	2187.57	3287.11	3705.3	2405.03	gi|147812439|emb|CAN65790.1|	hypothetical protein VITISV_042049 [Vitis vinifera]	1e-135	AT3G10570.1	| Symbols: CYP77A6 | cytochrome P450, family 77, subfamily A, polypeptide 6 | chr3:3302156-3303697 FORWARD LENGTH=513	2e-120
TR124006|c2_g16	Pattern100	1	1451.17	1170.9	1943.98	3419.01	3806.07	4464.78	2881.29	3491.95	2644.45	1647.25	2330.3	1470.73	2741.12	3887.45	4150.2	3310.27	3318.59	3408.83	gi|359491073|ref|XP_002276849.2|	PREDICTED: quinolinate synthase, chloroplastic [Vitis vinifera]	0	AT5G50210.1	| Symbols: QS, OLD5, SUFE3 | quinolinate synthase | chr5:20442803-20445706 FORWARD LENGTH=718	0
TR138879|c6_g3	Pattern65	1	6835.31	6720.87	8109.03	6803.06	6553.98	6529.04	7638.07	9906.18	8557.18	6464.85	6456.05	5757.5	5291.08	6117.7	6622	6273.2	6233.81	5611.02	gi|118481564|gb|ABK92724.1|	unknown [Populus trichocarpa]	1e-55	AT3G55440.1	| Symbols: ATCTIMC, TPI, CYTOTPI | triosephosphate isomerase | chr3:20553794-20556078 FORWARD LENGTH=254	3e-127
TR133994|c6_g1	Pattern28	1	2363.04	2341	2845.22	3502.32	3777.23	3386.23	3613	4590	3751.96	2631.51	2841	2403	3333.99	3753	3522.81	2904.18	3078.41	2391	gi|225435353|ref|XP_002285265.1|	PREDICTED: uncharacterized protein LOC100233041 [Vitis vinifera]	0	AT3G54780.1	| Symbols: | Zinc finger (C3HC4-type RING finger) family protein | chr3:20278985-20281429 FORWARD LENGTH=675	6e-35
TR143017|c3_g1	Pattern104	1	1049	1095	1829.87	3994.59	4243.94	6555.04	2840.01	3163.48	2354.01	1169.9	1192	1100.15	2449.68	2522	2853.26	1915.99	1976.04	1644.99	gi|661884228|emb|CDP12145.1|	unnamed protein product [Coffea canephora]	0	AT4G23820.1	| Symbols: | Pectin lyase-like superfamily protein | chr4:12397217-12400050 REVERSE LENGTH=444	3e-174
TR123629|c1_g1	Pattern104	1	1480.87	1499.4	2023.01	3413.66	3553.2	3375.07	2697.58	3758.06	2927.41	1661.63	1579	1522	3019	2549.98	2876	2379.35	2294.94	2172	gi|641847660|gb|KDO66539.1|	hypothetical protein CISIN_1g007703mg [Citrus sinensis]	1e-71	AT2G19900.1	| Symbols: ATNADP-ME1, NADP-ME1 | NADP-malic enzyme 1 | chr2:8592106-8595403 REVERSE LENGTH=581	1e-68
TR120170|c3_g2	Pattern182	1	532.83	513.49	816.74	3136.79	3339.14	4149.42	1865.84	2542.7	1766.52	357	551.78	348	1785.97	1993.18	2209.98	1389.01	1247.25	1242.04	gi|590694001|ref|XP_007044487.1|	NAD(P)-linked oxidoreductase superfamily protein isoform 1 [Theobroma cacao]	2e-104	AT1G59960.1	| Symbols: | NAD(P)-linked oxidoreductase superfamily protein | chr1:22071410-22073067 REVERSE LENGTH=326	3e-49
TR79899|c5_g9	Pattern27	1	1043.32	1306.1	1272.48	2452.05	2812.89	2892.45	2360.85	2858.63	2694.16	1256.34	1087.62	1450.51	2980.88	1976.69	2559.27	1286.58	1517.44	1343.32	gi|89114278|gb|ABD61727.1|	polyubiquitin [Lupinus albus]	3e-78	AT4G05050.1	| Symbols: UBQ11 | ubiquitin 11 | chr4:2588271-2588960 REVERSE LENGTH=229	4e-80
TR142327|c4_g1	Pattern28	1	928.44	940	1717.46	2486.58	2687.36	3183.24	2693.29	3130.06	2045	1337.22	1892.24	1326.79	2508.9	2848.83	2706.27	2194.96	3062.26	2205.04	gi|198400333|gb|ACH87175.1|	glutathione S-transferase [Camellia sinensis]	1e-60	AT1G78370.1	| Symbols: ATGSTU20, GSTU20 | glutathione S-transferase TAU 20 | chr1:29484428-29485204 REVERSE LENGTH=217	9e-11
TR148166|c3_g1	Pattern28	1	1979.02	1968.86	2469	3138.56	2735	2996.96	3436.16	3896.02	3365.16	1828.17	1907.01	1656.31	2905.47	3142.07	2768.04	2653.91	2751.02	2310.01	gi|225457114|ref|XP_002283469.1|	PREDICTED: nucleobase-ascorbate transporter 6 [Vitis vinifera]	0	AT5G62890.1	| Symbols: | Xanthine/uracil permease family protein | chr5:25243723-25247075 FORWARD LENGTH=532	1e-108
TR115483|c0_g1	Pattern12	1	1045	971	1427.01	1502	1785.01	1427	2434.01	3100.53	2183.01	1527	1885	1427	2407	2781	2338.37	2160	3541.45	2076	gi|361067105|gb|AEW07864.1|	hypothetical protein 0_13323_01, partial [Pinus lambertiana]	4e-19	AT1G26770.2	| Symbols: ATEXPA10, AT-EXP10, ATEXP10, ATHEXP ALPHA 1.1, EXP10, EXPA10 | expansin A10 | chr1:9259775-9260792 FORWARD LENGTH=259	2e-16
TR87826|c0_g1	Pattern171	1	884.88	902	1398	2515.03	3009.27	3281	2204	3205	2029	1769	2407.21	2198	3965	3953.47	4366.97	2726	3160.07	2868	gi|661887913|emb|CDP08469.1|	unnamed protein product [Coffea canephora]	0	AT3G56630.1	| Symbols: CYP94D2 | cytochrome P450, family 94, subfamily D, polypeptide 2 | chr3:20978953-20980512 FORWARD LENGTH=499	3e-120
TR106590|c0_g3	Pattern101	1	1201.66	1235.8	1258.01	2867.96	2966.07	3093.3	2384.27	2784.47	2778.77	1364	1431	1486.61	2366	2351.94	2980	1514.58	1850	1669	gi|460388512|ref|XP_004239911.1|	PREDICTED: protein phosphatase 2C 37 [Solanum lycopersicum]	2e-51	AT3G11410.1	| Symbols: ATPP2CA, AHG3, PP2CA | protein phosphatase 2CA | chr3:3584181-3585649 REVERSE LENGTH=399	8e-39
TR97248|c3_g3	Pattern118	1	2083.17	2018.15	3074	3750	3822.24	4338.94	3329	4572.01	3445	2776.64	3161.2	2639.31	3735	4749	4678.01	3378	3940.94	3262.98	gi|720064272|ref|XP_010275898.1|	PREDICTED: translation initiation factor IF-2, chloroplastic-like [Nelumbo nucifera]	4e-82	AT1G17220.1	| Symbols: FUG1 | Translation initiation factor 2, small GTP-binding protein | chr1:5885383-5890165 FORWARD LENGTH=1026	3e-150
TR155967|c1_g2	Pattern178	1	392.2	429.68	626.06	3312.84	3401.76	4489.61	1735.54	2094.32	1787.21	549.15	825.42	608.32	3017.99	3121.92	3404.97	1477.79	1953.69	1646.84	gi|460367130|ref|XP_004229428.1|	PREDICTED: stem-specific protein TSJT1 [Solanum lycopersicum]	4e-76	AT5G19140.1	| Symbols: ATAILP1, AILP1 | Aluminium induced protein with YGL and LRDR motifs | chr5:6423398-6425785 FORWARD LENGTH=234	4e-71
TR87342|c1_g1	Pattern177	1	806.19	957.62	1200.7	2790.06	2918.83	3389.81	2188.02	2799.45	2135.22	1353.02	1538.47	1159	2739.07	2338.63	3317.08	2675.16	2520.36	2217.89	gi|529406735|gb|AGT01909.1|	NAC transcription factor [Camellia sinensis]	4e-140	AT5G13180.1	| Symbols: ANAC083, VNI2, NAC083 | NAC domain containing protein 83 | chr5:4196643-4197577 FORWARD LENGTH=252	3e-53
TR120134|c1_g4	Pattern101	1	1174.67	1123.34	1388.79	2870.12	2753.14	3000.64	2172.66	3054.45	2616.66	1282.58	1451.77	1028	2469.64	2671.01	2591.39	2072.97	1818.01	1854.29	gi|383875190|gb|AFH56407.1|	EIN3-like protein EIL1, partial [Diospyros kaki]	0	AT3G20770.1	| Symbols: EIN3, AtEIN3 | Ethylene insensitive 3 family protein | chr3:7260702-7262588 REVERSE LENGTH=628	9e-128
TR84299|c4_g1	Pattern119	1	2155.08	2064.27	2315.65	3536.97	3540.2	3632.91	3166.52	3825.64	3673.58	2522.42	2630.65	2483	3311.74	3893.98	4134.05	2319.6	2620	2472.97	gi|460372787|ref|XP_004232206.1|	PREDICTED: uncharacterized protein At5g39570 [Solanum lycopersicum]	2e-17	AT5G39570.1	| Symbols: | FUNCTIONS IN: molecular_function unknown; INVOLVED IN: biological_process unknown; LOCATED IN: cytosol, nucleus; EXPRESSED IN: 25 plant structures; EXPRESSED DURING: 14 growth stages; BEST Arabidopsis thaliana protein match is: glycine-rich protein (TAIR:AT3G29075.1); Has 30201 Blast hits to 17322 proteins in 780 species: Archae - 12; Bacteria - 1396; Metazoa - 17338; Fungi - 3422; P…	5e-06
TR133960|c4_g1	Pattern86	1	946.91	1105.84	1059.09	1512.22	1855	1927.01	2001.76	2656.49	2579.64	1481	1617.99	1617.89	2424.13	3294	2594.99	2369.74	2974.73	2207.79	gi|568852846|ref|XP_006480081.1|	PREDICTED: peptide transporter PTR3-A-like [Citrus sinensis]	0	AT5G46050.1	| Symbols: ATPTR3, PTR3 | peptide transporter 3 | chr5:18675062-18679071 REVERSE LENGTH=582	0
TR93855|c0_g1	Pattern28	1	978.18	1116.94	1596.96	2326.01	2476.99	2565.48	2244.71	3317.82	2247.31	1172	1692.02	1376.12	2576.02	2698	2750.05	2356.87	2077.22	2021.13	gi|661880716|emb|CDP15561.1|	unnamed protein product [Coffea canephora]	9e-11	AT5G22060.1	| Symbols: ATJ2, J2 | DNAJ homologue 2 | chr5:7303798-7305668 REVERSE LENGTH=419	3e-08
TR134013|c3_g1	Pattern80	1	788	841.01	1091	1792	1833	1774.89	1976.09	2763.82	2091	942	1099	846	1335.99	1502	1671	1637.52	1620.98	1243.37	gi|743817583|ref|XP_011020447.1|	PREDICTED: cytosolic sulfotransferase 15-like [Populus euphratica]	2e-106	AT5G07010.1	| Symbols: ATST2A, ST2A | sulfotransferase 2A | chr5:2174960-2176039 REVERSE LENGTH=359	2e-94
TR119402|c1_g1	Pattern45	1	2968.9	2669	3944.61	3435.02	3577.33	4081.89	4351.48	5106.58	4195.01	3750.27	4923.22	3870.69	4193.34	4348.27	4394	4872.63	5313.92	4138.37	gi|590697654|ref|XP_007045500.1|	Serine-threonine protein kinase, plant-type, putative [Theobroma cacao]	6e-11	AT3G01860.1	| Symbols: | unknown protein; FUNCTIONS IN: molecular_function unknown; INVOLVED IN: response to cadmium ion; LOCATED IN: chloroplast; EXPRESSED IN: 24 plant structures; EXPRESSED DURING: 13 growth stages; BEST Arabidopsis thaliana protein match is: unknown protein (TAIR:AT3G27210.1); Has 66 Blast hits to 66 proteins in 13 species: Archae - 0; Bacteria - 0; Metazoa - 5; Fungi - 0; Plants - 61; Vi…	2e-06
TR95147|c2_g7	Pattern118	1	1787.26	1884.07	2391.98	3251.11	3350.22	3470.98	3034.01	3860.89	3212.94	2570.35	2385.89	2264.48	3541	3342.87	3728.31	2718.98	3330.83	2845.13	gi|224101573|ref|XP_002312335.1|	ubiquitin-conjugating enzyme family protein [Populus trichocarpa]	1e-174	AT3G17000.1	| Symbols: UBC32 | ubiquitin-conjugating enzyme 32 | chr3:5797296-5799467 FORWARD LENGTH=309	5e-24
TR142066|c4_g3	Pattern173	1	2864.55	2562.24	3241.8	3261.19	3274.29	3257.08	3605.71	4891.11	4213.14	2548.06	2221.52	1995.88	2769.38	2640.42	2825.97	2921.1	2797.43	2557.37	gi|359476973|ref|XP_002280084.2|	PREDICTED: HMG1/2-like protein isoform X1 [Vitis vinifera]	6e-22	AT1G20693.1	| Symbols: HMGB2, HMG BETA 1, NFD2, NFD02 | high mobility group B2 | chr1:7177282-7178487 FORWARD LENGTH=144	9e-41
TR84407|c2_g1	Pattern101	1	1091.41	1227.03	1652.69	2996.03	3363.06	3855.77	2681	2847	2478	1422.31	1589.99	1675	3197.01	3098	3559.27	1914.54	2159.12	1838	gi|802629666|ref|XP_012077200.1|	PREDICTED: cytokinin dehydrogenase 7 [Jatropha curcas]	3e-145	AT5G21482.1	| Symbols: CKX7, ATCKX5 | cytokinin oxidase 7 | chr5:7226842-7230052 FORWARD LENGTH=524	9e-73
TR123447|c2_g2	Pattern90	1	2194.07	1950.01	2721.8	3445.86	3541.99	3200.02	3090	4053.23	3721	2229.86	1334	1907	3166.05	2898.02	3679.08	2299	2091	1999.03	gi|590584229|ref|XP_007015120.1|	Cyclin-like family protein [Theobroma cacao]	0	AT3G10330.1	| Symbols: | Cyclin-like family protein | chr3:3199907-3201642 FORWARD LENGTH=312	3e-151
TR119999|c3_g2	Pattern66	1	4522.58	4116.92	5058.98	6938.53	5626.36	5601.44	5651.05	6744.94	5298.91	6109.27	5504.68	6169.71	6955.18	8426.4	8621.63	5158.08	6051.56	4408.49	gi|641856191|gb|KDO74971.1|	hypothetical protein CISIN_1g004923mg [Citrus sinensis]	0	AT4G15560.1	| Symbols: CLA1, DEF, CLA, DXS, DXPS2 | Deoxyxylulose-5-phosphate synthase | chr4:8884218-8887254 FORWARD LENGTH=717	0
TR120187|c3_g16	Pattern81	1	2201.92	2132.4	2554.04	3154.22	3283.7	3294.42	2926.32	4377.89	3576.9	2234.68	2029.1	2185.03	2529.73	2507.52	2758.49	2189.86	2557.01	2341.28	gi|697153220|ref|XP_009630854.1|	PREDICTED: ran-binding protein 10 isoform X2 [Nicotiana tomentosiformis]	4e-60	AT2G21660.1	| Symbols: ATGRP7, CCR2, GR-RBP7, GRP7 | cold, circadian rhythm, and rna binding 2 | chr2:9265477-9266316 REVERSE LENGTH=176	6e-43
TR123477|c3_g4	Pattern177	1	828	648	1155.05	2639	2657	2996.59	2287	2471.87	1861.74	907.1	1473.08	902.05	2622.93	3066.64	3219.09	2302.26	2242.39	2017.52	gi|702514022|ref|XP_010041418.1|	PREDICTED: cytochrome P450 704C1-like [Eucalyptus grandis]	9e-47	AT2G45510.1	| Symbols: CYP704A2 | cytochrome P450, family 704, subfamily A, polypeptide 2 | chr2:18753085-18754944 FORWARD LENGTH=511	3e-30
TR118470|c2_g4	Pattern118	1	1213.3	1036.84	1805.96	2902.5	2955.92	3536.87	2427.83	3256.8	2338.84	1546.93	2482.84	1500.45	2980.93	3166.94	3433.97	2587.09	2984.99	2736.01	gi|763783701|gb|KJB50772.1|	hypothetical protein B456_008G187000 [Gossypium raimondii]	3e-160	AT1G26090.1	| Symbols: | P-loop containing nucleoside triphosphate hydrolases superfamily protein | chr1:9020509-9022619 FORWARD LENGTH=455	1e-20
TR156956|c4_g1	Pattern156	1	659	613	945.99	3722.42	3840.45	4077.01	1799.62	2713.23	1655.01	856.04	814.9	843.13	2686.82	2441.01	2667.14	1438.79	1830	1777.95	gi|356500910|ref|XP_003519273.1|	PREDICTED: probable WRKY transcription factor 33 [Glycine max]	5e-37	AT2G38470.1	| Symbols: WRKY33, ATWRKY33 | WRKY DNA-binding protein 33 | chr2:16108476-16110539 FORWARD LENGTH=519	1e-97
TR130855|c4_g1	Pattern28	1	2108.01	2019.02	2762.52	3187.21	3341.46	3369.89	3072.1	4435.56	3313.64	2289.48	2123.75	2110.24	3310.42	2898.9	3362	2444.07	2793.96	2176.26	gi|731430638|ref|XP_010665117.1|	PREDICTED: caffeic acid 3-O-methyltransferase-like [Vitis vinifera]	2e-25	AT1G33030.1	| Symbols: | O-methyltransferase family protein | chr1:11964885-11966212 REVERSE LENGTH=352	3e-07
TR85747|c1_g1	Pattern118	1	1429	1259.48	1782.08	2873.73	2914.99	3476.87	3009	3006.69	2385.03	2351	2389.82	2055	3853.91	4124.13	3825.03	2710.3	3702.07	2427	gi|723434762|gb|AIX92145.1|	cinnamoyl-CoA reductase 1 [Betula platyphylla]	4e-157	AT2G23910.1	| Symbols: | NAD(P)-binding Rossmann-fold superfamily protein | chr2:10177902-10179789 FORWARD LENGTH=304	4e-43
TR165067|c0_g2	Pattern67	1	3030.43	2867	3781.34	5160.7	4755.79	5500.64	4314.45	5212.94	4079.79	4025.35	4218.69	4173.56	5902.23	6691	7168.56	4327.22	6143.78	4487.4	gi|641818789|gb|KDO39406.1|	hypothetical protein CISIN_1g017370mg [Citrus sinensis]	7e-10	AT4G17840.1	| Symbols: | FUNCTIONS IN: molecular_function unknown; INVOLVED IN: biological_process unknown; LOCATED IN: chloroplast, membrane; EXPRESSED IN: 23 plant structures; EXPRESSED DURING: 13 growth stages; CONTAINS InterPro DOMAIN/s: Abortive infection protein (InterPro:IPR003675); BEST Arabidopsis thaliana protein match is: unknown protein (TAIR:AT2G35260.1); Has 30201 Blast hits to 17322 proteins i…	2e-107
TR86348|c8_g5	Pattern181	1	1007	742.9	1234.97	2959.82	2548.37	2541.02	2195.59	2600.66	2116.54	1132.95	1320	1048	1817.49	1951.36	2353.24	1990.41	1965.78	1975	gi|641813079|gb|KDO37508.1|	hypothetical protein CISIN_1g030026mg [Citrus sinensis]	8e-77	AT1G67480.1	| Symbols: | Galactose oxidase/kelch repeat superfamily protein | chr1:25277294-25278529 FORWARD LENGTH=376	3e-169
TR116952|c1_g4	Pattern101	1	1434.36	1729.09	1852.92	4515.08	3087.25	2881.78	3318.2	2604.15	3005	1958.61	850	1471.11	4551.82	4494.97	4813.15	2387.92	2305.32	1686.03	gi|720032750|ref|XP_010266210.1|	PREDICTED: protein EXORDIUM-like 5 [Nelumbo nucifera]	0	AT2G17230.1	| Symbols: EXL5 | EXORDIUM like 5 | chr2:7494892-7495983 REVERSE LENGTH=363	9e-170
TR102155|c2_g2	Pattern19	1	6167.33	4850.3	7943.75	11226.5	11361	13750.3	6389.07	9167.63	7311.95	6798.55	7495.3	6079.3	7264.49	10898.7	11934.1	5789.13	6024.54	5619.23	gi|225441236|ref|XP_002267056.1|	PREDICTED: ferredoxin-dependent glutamate synthase, chloroplastic [Vitis vinifera]	0	AT2G41220.1	| Symbols: GLU2 | glutamate synthase 2 | chr2:17177934-17188388 FORWARD LENGTH=1629	7e-159
TR114188|c2_g2	Pattern104	1	327	311	533	1710.1	2099.75	2262.29	1465.39	2122.96	1468.59	346	393	394	1510.82	1479.85	1741.33	1360.16	1386.04	1397.02	gi|723802016|dbj|BAP90522.1|	geraniol 10-hydroxylase [Ophiorrhiza pumila]	6e-101	AT2G45570.1	| Symbols: CYP76C2 | cytochrome P450, family 76, subfamily C, polypeptide 2 | chr2:18779935-18781922 REVERSE LENGTH=512	3e-88
TR102162|c3_g1	Pattern28	1	473.01	446.13	745	1884.06	1969.53	2117.27	2066.06	1890.73	1545	551	693.61	760	2135.79	1641.81	1800	1239	2021.66	1343.74	gi|359472877|ref|XP_003631207.1|	PREDICTED: chitin-binding lectin 1 [Vitis vinifera]	3e-08	AT1G23040.1	| Symbols: | hydroxyproline-rich glycoprotein family protein | chr1:8165025-8165459 FORWARD LENGTH=144	2e-06
TR171079|c1_g1	Pattern150	1	1891.5	2104.37	2229.03	2503.68	2880.71	2609	3075.25	3862.14	3109.85	1356.49	923	1377.49	1753.06	1835.89	1887.87	1468.01	1485.47	1323	gi|697146734|ref|XP_009627514.1|	PREDICTED: uncharacterized protein LOC104118047 [Nicotiana tomentosiformis]	2e-95	AT3G52610.1	| Symbols: | unknown protein; Has 68 Blast hits to 67 proteins in 21 species: Archae - 0; Bacteria - 11; Metazoa - 0; Fungi - 0; Plants - 55; Viruses - 0; Other Eukaryotes - 2 (source: NCBI BLink). | chr3:19510513-19512547 FORWARD LENGTH=475	6e-154
TR116573|c1_g1	Pattern28	1	1805	1891	2522.09	2721.02	3070.48	3183	2907	3952.18	3175.99	2062	1494.14	1872	2736.56	2560.11	2918.55	2385.44	2620	2215.09	gi|459021864|gb|AGG39698.1|	aquaporin protein AQU20 [Camellia sinensis]	2e-127	AT3G04090.1	| Symbols: SIP1;1, SIP1A | small and basic intrinsic protein 1A | chr3:1072340-1074031 REVERSE LENGTH=240	5e-67
TR164285|c0_g1	Pattern101	1	2531.14	2203.95	2858.35	4172.71	4381.02	4434.67	3206.35	4615.62	3586.71	2751.98	2801.84	2292.02	3338.01	4118.74	4122.67	2695.61	2579.01	2549.17	gi|661899203|emb|CDO97197.1|	unnamed protein product [Coffea canephora]	0	AT4G34100.1	| Symbols: | RING/U-box superfamily protein | chr4:16330590-16334864 FORWARD LENGTH=1108	0
TR170570|c9_g4	Pattern101	1	659.02	724	966	2273.75	2920	3023	1424.86	2759	1975.56	704	1025	936	1661.49	2459	2586	1349	1040.14	1365	gi|702520435|ref|XP_010042849.1|	PREDICTED: pyrophosphate-energized vacuolar membrane proton pump 1-like [Eucalyptus grandis]	1e-107	AT1G15690.1	| Symbols: AVP1, ATAVP3, AVP-3, AtVHP1;1 | Inorganic H pyrophosphatase family protein | chr1:5399115-5402185 FORWARD LENGTH=770	3e-89
TR158312|c2_g8	Pattern26	1	2073.75	2172.06	2732	2910	3125.95	2970	3005.92	4411.32	3368.05	2332.64	2400.27	1952	2614.57	2598.67	2639.1	2881.43	2708.04	2404.08	gi|731412152|ref|XP_010658260.1|	PREDICTED: anaphase-promoting complex subunit 1 isoform X2 [Vitis vinifera]	1e-17	AT5G05560.1	| Symbols: EMB2771 | E3 ubiquitin ligase, putative | chr5:1641452-1654685 FORWARD LENGTH=1678	0
TR170592|c5_g3	Pattern28	1	1782.04	1856.35	2010.43	2782.97	2775.95	2238.52	2710.81	3674.8	3045.02	1952.5	1837.16	1671	2685.85	3216.62	2868.89	2359.38	2493.41	2194.86	gi|566160536|ref|XP_006385316.1|	phospholipase D family protein [Populus trichocarpa]	0	AT3G15730.1	| Symbols: PLDALPHA1, PLD | phospholipase D alpha 1 | chr3:5330835-5333474 FORWARD LENGTH=810	5e-176
TR170578|c4_g5	Pattern101	1	1941.63	1963	2426.08	3617.69	3794.68	3913.15	2962.61	3996.62	3142.34	2147.86	2255	2165.81	3272.7	3669.82	3553.15	2739.24	2653.97	2492.29	gi|225454252|ref|XP_002274726.1|	PREDICTED: signal peptide peptidase-like 4 [Vitis vinifera]	0	AT1G01650.1	| Symbols: SPPL4, ATSPPL4 | SIGNAL PEPTIDE PEPTIDASE-LIKE 4 | chr1:233188-237647 REVERSE LENGTH=540	0
TR79899|c5_g12	Pattern101	1	1884.47	2057.42	2476.27	3230.78	3507.46	4009.89	2931.43	3857.72	3399.73	1954.94	1968.87	2194.74	3628.13	3203.56	3369.56	2211.03	2420.3	2261.51	gi|573944528|ref|XP_006654612.1|	PREDICTED: polyubiquitin-like [Oryza brachyantha]	3e-152	AT4G05050.1	| Symbols: UBQ11 | ubiquitin 11 | chr4:2588271-2588960 REVERSE LENGTH=229	2e-78
TR104159|c5_g1	Pattern76	1	7926.11	9016.35	8360.19	6841.58	6533.94	5021.8	9197.52	9920.04	9953.71	11136.2	9110	8948.34	9591.25	11060	10980.4	10693.7	10940.5	8249.52	gi|590564569|ref|XP_007009698.1|	Ethylene-responsive transcription factor RAP2-7, putative isoform 1 [Theobroma cacao]	2e-56	AT2G28550.3	| Symbols: RAP2.7 | related to AP2.7 | chr2:12226168-12228251 REVERSE LENGTH=464	1e-78
TR142083|c9_g3	Pattern28	1	1559.23	1978.63	2328.86	2657.36	2914.99	2964.29	2702.71	3973.82	2955.88	1781.46	1551.99	1684.67	2965.28	2557.93	2709.5	2379.99	2696.89	2034.51	gi|146215998|gb|ABQ10201.1|	cysteine protease Cp3 [Actinidia deliciosa]	4e-132	AT4G39090.1	| Symbols: RD19, RD19A | Papain family cysteine protease | chr4:18215826-18217326 REVERSE LENGTH=368	1e-125
TR95375|c4_g4	Pattern177	1	1298	1321	1830	2689	2990.24	3136	2436.93	3280	2493	1928	1989.97	1764.72	2763.25	2993	3084.35	2238.79	2527.56	2170	gi|225433924|ref|XP_002268700.1|	PREDICTED: B-box zinc finger protein 25 [Vitis vinifera]	3e-119	AT1G06040.1	| Symbols: STO | B-box zinc finger family protein | chr1:1828662-1829659 REVERSE LENGTH=248	2e-93
TR124572|c2_g1	Pattern85	1	1114	1303	1522.71	2288.92	2779.08	2826	2651.98	2529.09	2514.41	2109.01	2524	2440.05	3484.44	4014.96	3500	1969	2657	1977.14	gi|147854365|emb|CAN83418.1|	hypothetical protein VITISV_041351 [Vitis vinifera]	3e-157	AT3G23820.1	| Symbols: GAE6 | UDP-D-glucuronate 4-epimerase 6 | chr3:8603645-8605027 FORWARD LENGTH=460	3e-136
TR160786|c1_g1	Pattern156	1	1722.78	1582.85	2082.98	6106.2	5377.9	6051.16	2568.46	3749.43	2815.19	1869	1639.42	1599.27	3703	3891.48	4981.02	2483.11	2040.2	2419.45	gi|359490749|ref|XP_003634154.1|	PREDICTED: ribosome-binding factor PSRP1, chloroplastic [Vitis vinifera]	4e-104	AT5G24490.1	| Symbols: | 30S ribosomal protein, putative | chr5:8365690-8367178 FORWARD LENGTH=308	6e-110
TR134181|c0_g2	Pattern28	1	630.85	806.88	1150.89	1960.54	1945.62	1947.15	1616.65	2852.64	1818.59	723.89	685.8	685.97	1583.66	1119.25	1632.49	1353.28	1094.77	1172.72	gi|357452747|ref|XP_003596650.1|	Translation factor Sui1-like protein [Medicago truncatula]	1e-24	AT1G54290.1	| Symbols: | Translation initiation factor SUI1 family protein | chr1:20268710-20269390 REVERSE LENGTH=113	5e-35
TR135651|c4_g1	Pattern95	1	2476.27	2248.04	3055.92	3756.35	3341.25	3340.68	3725.84	4297.66	3439.13	1394.06	1646.07	1310.91	1645.08	2123.77	1696.38	1416.16	1634.88	1239.28	gi|596041289|ref|XP_007220070.1|	hypothetical protein PRUPE_ppa024728mg [Prunus persica]	5e-151	AT5G23850.1	| Symbols: | Arabidopsis thaliana protein of unknown function (DUF821) | chr5:8038126-8040741 FORWARD LENGTH=542	1e-127
TR155967|c1_g1	Pattern101	1	304.22	331.95	512.83	2865.56	2950.94	3778.73	1498.76	1877.36	1439.9	367.06	568.16	423.42	2461.85	2172.48	2552.76	1159.45	1413.17	1201.87	gi|460367130|ref|XP_004229428.1|	PREDICTED: stem-specific protein TSJT1 [Solanum lycopersicum]	3e-84	AT5G19140.1	| Symbols: ATAILP1, AILP1 | Aluminium induced protein with YGL and LRDR motifs | chr5:6423398-6425785 FORWARD LENGTH=234	4e-79
TR129048|c7_g12	Pattern28	1	728	667.67	830	1808	2095.24	2173.06	1930	2018.15	1938.07	840	767	881	1769.1	1701	2280	1264.94	1622.03	1234	gi|470143456|ref|XP_004307391.1|	PREDICTED: caffeoylshikimate esterase [Fragaria vesca subsp. vesca]	1e-149	AT5G19290.1	| Symbols: | alpha/beta-Hydrolases superfamily protein | chr5:6494113-6495105 FORWARD LENGTH=330	1e-136
TR89090|c7_g10	Pattern100	1	1376.93	1417	1953	3003	3309.04	3215.28	2409	3457	2530.99	1697	1698	1521.11	3078.94	2939.99	3258.64	2530.99	2384.2	2247	gi|225446797|ref|XP_002283267.1|	PREDICTED: switch-associated protein 70 [Vitis vinifera]	2e-163	AT2G30880.1	| Symbols: | Pleckstrin homology (PH) domain-containing protein | chr2:13142926-13145718 REVERSE LENGTH=504	3e-13
TR140015|c12_g1	Pattern81	1	607.66	479.8	830.73	1614.13	1768.74	1304.87	1959.73	2136.16	1455.37	494.99	483.81	799.8	982.18	1038.04	1252	729.76	908.86	921.99	gi|747096031|ref|XP_011095916.1|	PREDICTED: pollen-specific leucine-rich repeat extensin-like protein 1 [Sesamum indicum]	2e-22	AT4G16380.1	| Symbols: | Heavy metal transport/detoxification superfamily protein | chr4:9254638-9255955 FORWARD LENGTH=254	1e-16
TR164371|c10_g2	Pattern118	1	1120.33	1168.99	1446.02	2371	2801.61	2905.34	2083.5	2972.87	2276.87	1746.36	1919.98	1692.8	2270.01	2816.68	2972.01	2294.24	2453	2139.96	gi|568838486|ref|XP_006473242.1|	PREDICTED: carboxymethylenebutenolidase homolog [Citrus sinensis]	5e-139	AT1G35420.2	| Symbols: | alpha/beta-Hydrolases superfamily protein | chr1:13026320-13027463 FORWARD LENGTH=315	4e-73
TR97470|c1_g2	Pattern175	1	1790	2005.99	2219.36	3398.65	3860	3977.92	3043.15	3830.84	2726.86	1261	1126.52	1302.76	1823	2272.02	2477.46	1516.89	1426.66	1141	gi|225432636|ref|XP_002278244.1|	PREDICTED: primary amine oxidase [Vitis vinifera]	4e-160	AT1G31710.1	| Symbols: | Copper amine oxidase family protein | chr1:11349855-11355339 FORWARD LENGTH=681	3e-68
TR119377|c2_g4	Pattern180	1	2503.15	2331.67	2995.01	3629.03	3728.01	3978.99	3280.81	4367.84	3765.93	2159.25	1809	1868.31	2755.95	3447.64	3329.85	2327.64	2198.14	2229.64	gi|225456475|ref|XP_002284543.1|	PREDICTED: auxin response factor 2 [Vitis vinifera]	4e-122	AT5G62000.1	| Symbols: ARF2, ARF1-BP, HSS, ORE14 | auxin response factor 2 | chr5:24910859-24914680 FORWARD LENGTH=859	1e-45
TR155131|c2_g9	Pattern28	1	1050.69	950	1207	1914	2278.01	1747.21	1990	2539.98	2257	1105	720	1043	2177.86	1961	2100.97	1389.03	1738.98	1318	gi|225438430|ref|XP_002276539.1|	PREDICTED: RING-H2 finger protein ATL80 [Vitis vinifera]	9e-48	AT1G76410.1	| Symbols: ATL8 | RING/U-box superfamily protein | chr1:28668915-28669472 FORWARD LENGTH=185	7e-43
TR106204|c2_g1	Pattern86	1	1637.57	1693	2186.52	2594.99	2524.14	3035.36	3140.61	3178.16	2775.09	2487.01	3290.1	2595.05	3707.03	4143.96	3696	3206.05	4455	2967.98	gi|565385174|ref|XP_006358489.1|	PREDICTED: endoglucanase 25-like [Solanum tuberosum]	0	AT5G49720.1	| Symbols: ATGH9A1, TSD1, DEC, KOR, RSW2, IRX2, KOR1, GH9A1 | glycosyl hydrolase 9A1 | chr5:20197765-20200168 REVERSE LENGTH=621	0
TR90168|c0_g1	Pattern145	1	337.94	363.24	407.24	1338.02	1382.04	1408.08	1422.29	1608.01	1636.04	486	754.82	545.99	1326	1443.92	1435.21	1270.01	2007.87	1467.43	gi|217073634|gb|ACJ85177.1|	unknown [Medicago truncatula]	2e-33	AT5G20190.1	| Symbols: | Tetratricopeptide repeat (TPR)-like superfamily protein | chr5:6814093-6815171 FORWARD LENGTH=290	2e-30
TR127828|c0_g2	Pattern150	1	1390	1505.68	2034.81	2069.55	2238	2334.68	2845.72	3170	2466.87	3294.01	3859.1	3106.88	4473.19	4881	4327.35	4579.62	5381.67	4406	gi|604724096|gb|AHV83614.1|	nitrate transporter [Camellia sinensis]	0	AT5G62680.1	| Symbols: | Major facilitator superfamily protein | chr5:25165430-25167822 REVERSE LENGTH=616	2e-111
TR81552|c6_g2	Pattern171	1	1186.32	1123.64	1777	2808.99	2891	3269.7	2239.67	3216.55	2181.62	2091.99	2329.85	2057.89	3424.23	4001.06	3855.75	3118.25	3206.03	2998.19	gi|661886819|emb|CDP09537.1|	unnamed protein product [Coffea canephora]	2e-59	AT5G16990.1	| Symbols: | Zinc-binding dehydrogenase family protein | chr5:5581831-5583849 REVERSE LENGTH=343	4e-71
TR109455|c3_g3	Pattern100	1	770.68	711.85	1253.13	2195.66	2308.26	2765.65	1925.7	2563.78	1795.56	1017.36	1090.06	924.75	2271.51	2502.79	2476.92	1842.77	2160.46	1961.45	gi|566189251|ref|XP_002314598.2|	hypothetical protein POPTR_0010s05630g [Populus trichocarpa]	5e-138	AT3G26570.1	| Symbols: PHT2;1, ORF02 | phosphate transporter 2;1 | chr3:9756261-9758413 FORWARD LENGTH=613	2e-124
TR84077|c7_g1	Pattern28	1	1721.82	1545.31	2137.45	2607.61	2832.86	2935	2602.19	3523.01	2823	2297.1	1919.92	1929	2755.63	2584.68	2964.21	2413.68	2687.83	2558.51	gi|728834397|gb|KHG13840.1|	Eukaryotic translation initiation factor 1A [Gossypium arboreum]	2e-61	AT2G04520.1	| Symbols: | Nucleic acid-binding, OB-fold-like protein | chr2:1574802-1575239 REVERSE LENGTH=145	3e-62
TR119406|c4_g1	Pattern86	1	1568	1529.72	2106.11	2684.98	2728.12	2885	2413.15	3572.14	2735.02	2495.37	2868.05	2258.98	3366	3874.24	3886.01	3322	3387.22	3067.09	gi|802604221|ref|XP_012073509.1|	PREDICTED: protein AIG1 [Jatropha curcas]	0	AT1G33970.1	| Symbols: | P-loop containing nucleoside triphosphate hydrolases superfamily protein | chr1:12349614-12350960 REVERSE LENGTH=342	2e-131
TR99725|c4_g4	Pattern118	1	1317.08	1328.02	1943	2442.04	2730	2922.99	2379	3293.88	2412	1719.26	2167.32	1879.04	2486.98	2351.01	2927.09	2646	2731.27	2452.58	gi|290578593|gb|ADD51191.1|	cystatin [Vitis cinerea var. helleri x Vitis riparia]	4e-55	AT3G12490.2	| Symbols: ATCYSB, ATCYS6, CYSB | cystatin B | chr3:3960523-3961876 REVERSE LENGTH=234	5e-21
TR90111|c2_g1	Pattern156	1	872	753	996.02	2577.07	2817.91	2807.91	1582.07	2619.91	1902.99	849.11	889.01	689	1822.22	2231.06	2110.77	1412.02	1247	1249.98	gi|747057818|ref|XP_011075229.1|	PREDICTED: calcium-dependent protein kinase 32 isoform X2 [Sesamum indicum]	0	AT5G19450.1	| Symbols: CDPK19, CPK8 | calcium-dependent protein kinase 19 | chr5:6558672-6561471 REVERSE LENGTH=533	0
TR139186|c1_g3	Pattern81	1	756	479	790.17	1530	1381.95	1422.86	1541.12	2338.95	1621.12	768.79	803.32	574	2059.74	2263.67	2497.21	1827.89	1813.26	1927.46	gi|802640389|ref|XP_012078788.1|	PREDICTED: SPX domain-containing protein 1-like [Jatropha curcas]	1e-152	AT2G26660.1	| Symbols: ATSPX2, SPX2 | SPX domain gene 2 | chr2:11338932-11340703 FORWARD LENGTH=287	1e-32
TR156912|c1_g1	Pattern101	1	751	699	953	2135.68	1953	1664.87	1654.78	2289	1935.1	909.97	756	652	1990.01	1981.26	2082.08	1690.08	1402	1351	gi|224090749|ref|XP_002309071.1|	hypothetical protein POPTR_0006s08800g [Populus trichocarpa]	4e-41	AT3G46620.1	| Symbols: | zinc finger (C3HC4-type RING finger) family protein | chr3:17178837-17180024 REVERSE LENGTH=395	2e-21
TR99884|c3_g4	Pattern182	1	785.85	714.88	1180.14	2596.94	2556.99	2810.3	1817.66	2544.85	1791.66	705.06	644.31	704.31	1470.83	1336.99	1787.53	1174	1333.51	1103.5	gi|747070029|ref|XP_011081821.1|	PREDICTED: alcohol dehydrogenase-like 1 [Sesamum indicum]	1e-58	AT4G22110.1	| Symbols: | GroES-like zinc-binding dehydrogenase family protein | chr4:11711422-11713946 REVERSE LENGTH=389	5e-31
TR161103|c0_g2	Pattern101	1	927.66	929	1244.81	2966.94	2970.55	3799.94	1774.77	2642.6	2122	1185.9	986.01	1356.04	2484	2165.29	2721.64	1605.15	1644.14	1395	gi|747048727|ref|XP_011070383.1|	PREDICTED: methionine gamma-lyase [Sesamum indicum]	0	AT1G64660.1	| Symbols: ATMGL, MGL | methionine gamma-lyase | chr1:24028977-24030537 FORWARD LENGTH=441	0
TR96935|c3_g2	Pattern100	1	1622.2	1551.7	2370	2866.06	2965.03	3309.74	2769	3449	2749	1970.4	1951.44	1944.97	2806.24	2790.7	3134.99	2619.58	2746.31	2708.15	gi|147770644|emb|CAN73410.1|	hypothetical protein VITISV_024375 [Vitis vinifera]	2e-58	AT5G23440.1	| Symbols: FTRA1 | ferredoxin/thioredoxin reductase subunit A (variable subunit) 1 | chr5:7903230-7903778 REVERSE LENGTH=182	3e-35
TR148502|c0_g1	Pattern156	1	275	298	346	2427.92	2795.95	3226.14	1257	1788.11	1290	327.99	275	230	1890.98	1789.6	1817	896	1009	897.97	gi|661889375|emb|CDP06962.1|	unnamed protein product [Coffea canephora]	1e-27	AT1G66950.1	| Symbols: PDR11, ATPDR11 | pleiotropic drug resistance 11 | chr1:24978239-24984461 FORWARD LENGTH=1454	0
TR95184|c4_g2	Pattern91	1	1646	1702	2195.41	2416	2581	2585	2749.12	3494	2716.15	2092.99	2180	2040	2357.95	2579.09	2519	2347.19	2540	2205.03	gi|645277351|ref|XP_008243729.1|	PREDICTED: uncharacterized protein LOC103341959 [Prunus mume]	3e-30	AT2G41475.1	| Symbols: | Embryo-specific protein 3, (ATS3) | chr2:17295259-17296329 REVERSE LENGTH=179	6e-25
TR79257|c3_g1	Pattern101	1	334	296	457.19	5012.14	5418.69	4964.91	1124.26	2027	1337.13	852.48	252.39	384.87	3766.1	2225.37	4604.15	1431.27	810.79	1402.95	gi|224065838|ref|XP_002301971.1|	hypothetical protein POPTR_0002s02240g [Populus trichocarpa]	5e-39	AT2G17880.1	| Symbols: | Chaperone DnaJ-domain superfamily protein | chr2:7767176-7767658 REVERSE LENGTH=160	2e-31
TR164328|c3_g1	Pattern132	1	1107	1146	1259.7	1430.4	1405	1135.65	2045.49	2519.98	2348.13	741.66	364	482	971.16	1347.24	746.99	994	796.94	634	gi|586941109|dbj|BAO51836.1|	UDP-glycosyltransferase 74Y1 [Camellia sinensis]	5e-119	AT1G05675.1	| Symbols: | UDP-Glycosyltransferase superfamily protein | chr1:1701213-1702715 REVERSE LENGTH=453	2e-149
TR90760|c8_g1	Pattern100	1	1812.66	1753.06	2182	2819.66	2970.33	3652	2778.94	3333.85	3021.2	2205.29	2086.96	2027.25	2928.29	3029.18	3472.98	2375.96	2886.19	2455.71	gi|697137543|ref|XP_009622875.1|	PREDICTED: UDP-D-apiose/UDP-D-xylose synthase 2 [Nicotiana tomentosiformis]	9e-121	AT2G27860.1	| Symbols: AXS1 | UDP-D-apiose/UDP-D-xylose synthase 1 | chr2:11864684-11866843 REVERSE LENGTH=389	0
TR154253|c3_g5	Pattern91	1	1140.7	1118	1392	2243.52	2120.88	2209.08	2217	2561.99	2234.9	1440.08	1314.07	1395	2306.34	2389.16	2223.27	1775.01	1930.6	1686.98	gi|763784796|gb|KJB51867.1|	hypothetical protein B456_008G235400 [Gossypium raimondii]	0	AT2G35710.1	| Symbols: | Nucleotide-diphospho-sugar transferases superfamily protein | chr2:15010925-15014070 REVERSE LENGTH=497	1e-116
TR90387|c3_g2	Pattern119	1	1689.95	1644.26	2193.7	3311.19	3852.19	4084.37	2511.54	3627.09	2750.74	2019.36	2259.03	2146.48	2596.21	2990.7	3791.51	2563.64	1841.32	2107.7	gi|747075094|ref|XP_011084568.1|	PREDICTED: uncharacterized protein LOC105166783 [Sesamum indicum]	1e-98	AT1G64720.1	| Symbols: CP5 | Polyketide cyclase/dehydrase and lipid transport superfamily protein | chr1:24046887-24048537 REVERSE LENGTH=385	3e-61
TR155079|c0_g1	Pattern28	1	1161	1299.62	1418	2272.99	2391.81	2045	1861	3015.15	2346	1409.19	1495.13	1264.56	2172.08	2339.43	2515.62	2166.03	1982.01	1696.24	gi|225454346|ref|XP_002278060.1|	PREDICTED: probable receptor-like protein kinase At5g24010 [Vitis vinifera]	0	AT4G00300.1	| Symbols: | fringe-related protein | chr4:126509-130126 FORWARD LENGTH=785	2e-103
TR128999|c9_g2	Pattern28	1	1821	1868	2517.99	2882	3286.01	3381.98	2594.02	3898	3053.97	1869.98	2093.99	2030.25	2883	2700.31	3316	2735	2623	2547	gi|720059885|ref|XP_010274701.1|	PREDICTED: peptidyl-prolyl cis-trans isomerase FKBP17-2, chloroplastic [Nelumbo nucifera]	1e-100	AT1G18170.1	| Symbols: | FKBP-like peptidyl-prolyl cis-trans isomerase family protein | chr1:6254291-6255507 FORWARD LENGTH=247	5e-54
TR132851|c4_g3	Pattern28	1	744.84	565.38	1429.31	1829.76	1796.88	2452.49	2087.87	2384.2	1604.29	1073.2	1457.67	1142.76	2101.81	1897.65	1982.88	1907.71	2374.63	1961.63	gi|567905466|ref|XP_006445221.1|	hypothetical protein CICLE_v10024569mg [Citrus clementina]	1e-97	AT1G23740.1	| Symbols: | Oxidoreductase, zinc-binding dehydrogenase family protein | chr1:8398245-8399656 REVERSE LENGTH=386	4e-47
TR142590|c4_g2	Pattern153	1	643	781.01	903.03	3110.49	3003.07	2704.75	1686.01	2412.29	1555.39	821.98	712.37	782.75	1887.08	1675.25	2060.79	1155	1052.89	1090.82	gi|565380219|ref|XP_006356504.1|	PREDICTED: probable peptide/nitrate transporter At1g22540-like [Solanum tuberosum]	0	AT1G22540.1	| Symbols: | Major facilitator superfamily protein | chr1:7964202-7966222 FORWARD LENGTH=557	0
TR132892|c3_g1	Pattern101	1	2068.95	2062.01	2834.62	3516.98	3554.04	3924.86	3080.94	4054.63	3152	2205.99	2502.82	2228.02	3141.61	3469.2	3468.12	2557.57	2736.67	2441	gi|720014718|ref|XP_010260596.1|	PREDICTED: probable gamma-aminobutyrate transaminase 3, mitochondrial [Nelumbo nucifera]	7e-116	AT3G22200.2	| Symbols: POP2 | Pyridoxal phosphate (PLP)-dependent transferases superfamily protein | chr3:7835457-7838863 FORWARD LENGTH=513	3e-128
TR152810|c3_g4	Pattern48	1	1646.39	1499.93	2070.65	2229.89	2159.57	1970.95	2827.93	3087.56	2618.5	2208.07	2630.16	1789.52	2645.73	2973	2856.01	2817.91	3308.52	2184.35	gi|731384570|ref|XP_003631731.2|	PREDICTED: reticuline oxidase-like protein [Vitis vinifera]	2e-90	AT4G20840.1	| Symbols: | FAD-binding Berberine family protein | chr4:11157916-11159535 FORWARD LENGTH=539	1e-68
TR169782|c0_g1	Pattern150	1	1612	1708.01	2223.97	2202	2633.12	2816.02	2662.73	3640.18	2553	2679.99	3036.18	2788.58	3812.67	3898.63	4334.21	4352.86	4265.66	3906.99	gi|641855089|gb|KDO73883.1|	hypothetical protein CISIN_1g0173172mg, partial [Citrus sinensis]	5e-64	AT3G51420.1	| Symbols: SSL4, ATSSL4 | strictosidine synthase-like 4 | chr3:19084082-19085451 FORWARD LENGTH=370	3e-12
TR80080|c3_g2	Pattern73	1	4037.22	3534.64	4004.14	3729.45	3286.4	3936.16	4634.28	5253.3	4995.79	5490.48	5274.46	4893.3	3197.72	3522.97	3842.98	4570.58	5165.44	3891.09	gi|703102807|ref|XP_010097561.1|	Phosphoethanolamine N-methyltransferase 1 [Morus notabilis]	0	AT1G73600.2	| Symbols: | S-adenosyl-L-methionine-dependent methyltransferases superfamily protein | chr1:27669224-27673400 FORWARD LENGTH=504	3e-178
TR106268|c4_g6	Pattern28	1	649.08	614.75	1027.99	1538.14	1690.13	2142.41	1866.06	2141.36	1589.98	663.09	715.84	635.85	1250.02	1381	1185.42	1170.75	1465.89	1108.12	gi|330318800|gb|AEC11060.1|	flavonol 4'-sulfotransferase, partial [Camellia sinensis]	3e-74	AT2G03760.1	| Symbols: ST, ATST1, RAR047, ST1, AtSOT1, AtSOT12, SOT12 | sulphotransferase 12 | chr2:1149475-1150455 REVERSE LENGTH=326	2e-59
TR132353|c5_g1	Pattern86	1	1483.25	1546.62	2007.39	2111.77	2158.5	2535.12	2641.53	3072.22	2610.19	2036.77	2487.26	1822.44	2961.3	3228.84	3181.01	2540.92	3614.4	2404.16	gi|358348511|ref|XP_003638289.1|	hypothetical protein MTR_125s1017, partial [Medicago truncatula]	1e-109	AT5G05170.1	| Symbols: CESA3, IXR1, ATCESA3, ATH-B, CEV1 | Cellulose synthase family protein | chr5:1530401-1535090 REVERSE LENGTH=1065	6e-106
TR160150|c1_g1	Pattern19	1	8827.17	8172.64	10024.7	6049.95	6269.96	6322.02	9726.06	10623.2	9955.93	8903.37	7556.32	7640.6	6327.86	7055.2	7102.91	7037.81	8441.48	6658.81	gi|604320570|gb|EYU31512.1|	hypothetical protein MIMGU_mgv1a005792mg [Erythranthe guttata]	0	AT4G13930.1	| Symbols: SHM4 | serine hydroxymethyltransferase 4 | chr4:8048013-8050021 REVERSE LENGTH=471	0
TR108155|c0_g1	Pattern23	1	4812.99	4292.38	5226	3157.76	3202.09	2773.09	5287.58	6053.27	6271.04	4301.3	2515.38	3438.65	2756.36	3639.64	3352.02	3764.97	3941.54	3781.69	gi|661894792|emb|CDP01791.1|	unnamed protein product [Coffea canephora]	3e-39	AT1G20693.1	| Symbols: HMGB2, HMG BETA 1, NFD2, NFD02 | high mobility group B2 | chr1:7177282-7178487 FORWARD LENGTH=144	4e-38
TR119987|c6_g1	Pattern28	1	1013	1050	1556	2276	2397.04	2003	1844.94	3050.44	1991.47	1178	921	996	1747	1525	1780	1659.79	1445	1572	gi|113196593|gb|ABI31653.1|	zinc finger protein [Camellia sinensis]	9e-102	AT1G51200.1	| Symbols: | A20/AN1-like zinc finger family protein | chr1:18985690-18986211 FORWARD LENGTH=173	3e-46
TR105225|c0_g1	Pattern174	1	1084	1056	1446	1678	1657	1612	1939.63	2830	2083	994.72	923.4	948.02	1387.47	1313	1499	1536.36	1601	1428.84	gi|109509134|gb|ABG34276.1|	polygalacturonase [Eucalyptus globulus subsp. globulus]	2e-136	AT4G23500.1	| Symbols: | Pectin lyase-like superfamily protein | chr4:12264640-12267074 FORWARD LENGTH=495	5e-119
TR142324|c4_g2	Pattern28	1	824.48	784.88	1225.98	1866.1	1983.47	2267.92	2083.52	2223.93	1788.11	869.99	1091.55	809.51	1712.78	1733	1706.94	1607.98	2026.77	1646.02	gi|225448425|ref|XP_002270733.1|	PREDICTED: protein EARLY FLOWERING 4 [Vitis vinifera]	2e-35	AT5G18130.1	| Symbols: | unknown protein; BEST Arabidopsis thaliana protein match is: unknown protein (TAIR:AT3G03870.2); Has 1807 Blast hits to 1807 proteins in 277 species: Archae - 0; Bacteria - 0; Metazoa - 736; Fungi - 347; Plants - 385; Viruses - 0; Other Eukaryotes - 339 (source: NCBI BLink). | chr5:5995634-5997165 FORWARD LENGTH=280	7e-08
TR115102|c5_g1	Pattern28	1	1363.12	1466.31	1603.27	2281.36	2613.88	2417	2170	2965.91	2553.16	1605.22	1516	1543	2223.73	2112	2353	1648.86	1837.01	1667	gi|590613741|ref|XP_007022751.1|	Caspase, putative [Theobroma cacao]	0	AT1G79340.1	| Symbols: AtMC4, MC4 | metacaspase 4 | chr1:29842849-29844368 FORWARD LENGTH=418	0
TR112045|c3_g2	Pattern118	1	193.25	213	351	1717	1438.93	2095.5	1207.44	1775.56	1009	507	688	769	2124	1765	3004.8	1714	2410.36	2110	gi|344221931|gb|AEN02469.1|	germin-like protein [Camellia sinensis]	2e-53	AT5G20630.1	| Symbols: GLP3, GLP3A, GLP3B, ATGER3, GER3 | germin 3 | chr5:6975315-6975950 REVERSE LENGTH=211	9e-37
TR146028|c2_g1	Pattern156	1	3206.98	3002	3650.08	4154.79	4401.25	4101.91	3877	4940	4223.89	3626.01	3335.07	3020.12	4085.68	4899.12	4448.33	3444	3239.54	2948.79	gi|225440009|ref|XP_002276399.1|	PREDICTED: ethylene-insensitive protein 2 [Vitis vinifera]	0	AT5G03280.1	| Symbols: EIN2, PIR2, CKR1, ERA3, ORE3, ORE2, ATEIN2 | NRAMP metal ion transporter family protein | chr5:788589-793066 FORWARD LENGTH=1294	0
TR277826|c0_g1	Pattern89	1	1661	1731	1909.41	2266.01	2385	2074.03	2658.04	2972.49	2834	852.84	616.77	998.9	1610.71	1301.91	1385.95	1164.75	1072.68	556.6	gi|698522359|ref|XP_009758000.1|	PREDICTED: subtilisin-like protease [Nicotiana sylvestris]	0	AT5G67360.1	| Symbols: ARA12 | Subtilase family protein | chr5:26872192-26874465 REVERSE LENGTH=757	0
TR130949|c9_g6	Pattern74	1	4222.5	4192.19	4395.6	3070.69	2880.86	2398.8	4812.94	5539.57	5615.39	4567.91	3421.4	3213.1	3392.07	3977.04	3256.05	4052.07	4006.41	3166.92	gi|802704056|ref|XP_012084072.1|	PREDICTED: ATP-citrate synthase beta chain protein 2 [Jatropha curcas]	0	AT5G49460.1	| Symbols: ACLB-2 | ATP citrate lyase subunit B 2 | chr5:20055048-20058195 FORWARD LENGTH=608	0
TR150844|c0_g1	Pattern24	1	8346.8	7605	8744.36	5336.98	5067.98	4664	7914	9645.47	10287.7	7527.98	3933.05	5039	5462.97	5370.01	4790.76	5446.03	5286.86	4623	gi|566195299|ref|XP_002316965.2|	histone H2A family protein [Populus trichocarpa]	3e-09	AT1G51060.1	| Symbols: HTA10 | histone H2A 10 | chr1:18926948-18927443 FORWARD LENGTH=132	1e-53
TR76040|c5_g1	Pattern40	1	2117	2320	3002	2638	2666.1	2701	3028	4080.4	3477	2530.68	2572.64	2490.91	3055	3008	2997	3024.02	3460.7	2732	gi|514805304|ref|XP_004977514.1|	PREDICTED: ubiquitin-like protein 5-like [Setaria italica]	2e-44	AT5G42300.1	| Symbols: UBL5 | ubiquitin-like protein 5 | chr5:16913611-16913832 REVERSE LENGTH=73	2e-44
TR95745|c2_g1	Pattern91	1	866	1260.02	1132.61	1935.81	1818.97	2175.18	1863.45	2506.63	2025	1270.16	1602	1519.99	1940.18	2053.62	2278.38	1855.28	1936.44	1904.61	gi|697113680|ref|XP_009610723.1|	PREDICTED: uncharacterized protein LOC104104364 [Nicotiana tomentosiformis]	0	AT5G61820.1	| Symbols: | FUNCTIONS IN: molecular_function unknown; INVOLVED IN: biological_process unknown; LOCATED IN: vacuole; EXPRESSED IN: 24 plant structures; EXPRESSED DURING: 15 growth stages; CONTAINS InterPro DOMAIN/s: Stress up-regulated Nod 19 (InterPro:IPR011692); Has 30201 Blast hits to 17322 proteins in 780 species: Archae - 12; Bacteria - 1396; Metazoa - 17338; Fungi - 3422; Plants - 5037; Vir…	5e-163
TR164425|c10_g2	Pattern78	1	1216.3	1340	1305	2462	2189.05	2161	2188	2386.13	2409.07	1262	1381	1240	2009	2313	2340.87	1368	1785.77	1286.05	gi|224111068|ref|XP_002315736.1|	aux/IAA family protein [Populus trichocarpa]	2e-53	AT4G14550.1	| Symbols: IAA14, SLR | indole-3-acetic acid inducible 14 | chr4:8348521-8349923 REVERSE LENGTH=228	6e-29
TR93159|c3_g2	Pattern191	1	794.4	656.94	978.08	2866.75	2622.38	2623.7	1629.47	2098.3	1803.42	1033.71	716.24	801.97	1794.28	1812.18	2129.56	1122.96	1080.73	1103.28	gi|296085269|emb|CBI29001.3|	unnamed protein product [Vitis vinifera]	2e-53	AT5G08330.1	| Symbols: | TCP family transcription factor | chr5:2680828-2681547 FORWARD LENGTH=239	2e-42
TR99717|c3_g1	Pattern86	1	1945.32	1899.92	2453.1	2617.16	2611.06	2915.98	2952.94	3582.14	2852.96	2480.8	2292	2283.5	2814.99	3135	3039.9	2551.54	3188.11	2461	gi|731426290|ref|XP_010663556.1|	PREDICTED: histone deacetylase 15 isoform X2 [Vitis vinifera]	0	AT3G18520.2	| Symbols: HDA15, ATHDA15 | histone deacetylase 15 | chr3:6361605-6365399 FORWARD LENGTH=564	0
TR160967|c1_g2	Pattern104	1	482.08	500	636.92	2284.04	2866	2901.44	1310.74	1840	1552.01	558	829.06	595.08	1301	1913.47	1871.04	1103	1191	1261.24	gi|359490833|ref|XP_003634174.1|	PREDICTED: two-component response regulator-like APRR5 isoform X1 [Vitis vinifera]	0	AT5G24470.1	| Symbols: APRR5, PRR5 | pseudo-response regulator 5 | chr5:8356204-8358873 REVERSE LENGTH=667	2e-86
TR135943|c0_g1	Pattern76	1	6051.48	6101.5	5728.01	2401.13	2253.44	1006	5562.84	7339.97	8049.34	5859.79	3289.91	3581.61	3679.19	5059.36	2592.98	5213.86	3899.6	2865	gi|746263065|ref|WP_039311068.1|	hypothetical protein [Paenibacillus sp. IHB B 3415]	3e-33	AT1G24020.1	| Symbols: MLP423 | MLP-like protein 423 | chr1:8500653-8501458 REVERSE LENGTH=155	3e-26
TR79899|c5_g3	Pattern150	1	695.18	861.1	924.83	1580.17	1733.5	1798.52	1653.57	1896.02	1997.59	61.23	49.43	47.91	156.03	105.69	108.04	70.84	90.62	79.9	gi|3158372|gb|AAC39466.1|	polyubiquitin [Arabidopsis thaliana]	1e-17	AT4G05050.1	| Symbols: UBQ11 | ubiquitin 11 | chr4:2588271-2588960 REVERSE LENGTH=229	4e-74
TR84059|c5_g3	Pattern104	1	1401.94	1177.18	2176.53	2930.21	3204	3808.41	2482.01	3062.8	2272.95	1572.62	1975.79	1641.12	2318.09	2647.28	2773.89	1909.57	2181.42	2158.14	gi|802611116|ref|XP_012074314.1|	PREDICTED: BEL1-like homeodomain protein 1 [Jatropha curcas]	1e-53	AT2G35940.1	| Symbols: BLH1, EDA29 | BEL1-like homeodomain 1 | chr2:15089171-15091699 REVERSE LENGTH=680	2e-52
TR105872|c1_g1	Pattern156	1	1041	1080.69	1557.81	3277.61	3306.82	3240.97	1770.85	2963.02	2003.49	1186.97	1194	1173	1949.88	2274.72	2462.01	1571.89	1457.01	1617.99	gi|590921251|gb|AHL29282.1|	sucrose synthase 2 [Camellia sinensis]	0	AT4G02280.1	| Symbols: SUS3, ATSUS3 | sucrose synthase 3 | chr4:995166-998719 FORWARD LENGTH=809	0
TR139620|c2_g2	Pattern80	1	1614.61	1446	1940	2976.15	2740.82	2893	2441	2922	2694.06	1882.97	1241	1533.05	3367.76	3082.98	3811	2143.99	2403	2121	gi|443496462|gb|AGC92992.1|	constans-like protein [Coffea arabica]	2e-80	AT3G02380.1	| Symbols: COL2, ATCOL2 | CONSTANS-like 2 | chr3:487438-488624 REVERSE LENGTH=347	1e-65
TR82758|c5_g1	Pattern90	1	1071.34	1122	1378.02	2092.01	2256.98	2058	1911.2	2431.38	2283.62	1148	630	963	1980.06	1728	1995.96	1197	1234	1115	gi|720075670|ref|XP_010279385.1|	PREDICTED: 60S ribosomal protein L26-1-like [Nelumbo nucifera]	3e-58	AT5G67510.1	| Symbols: | Translation protein SH3-like family protein | chr5:26937970-26938410 REVERSE LENGTH=146	2e-52
TR147811|c0_g3	Pattern101	1	681	703	957	1818.96	2031.44	2151.8	1532.13	2275.77	1580.01	876.01	873.58	736	1777	1893.85	2043.44	1524.94	1478.86	1422	gi|449436162|ref|XP_004135863.1|	PREDICTED: glycerol kinase [Cucumis sativus]	8e-172	AT1G80460.1	| Symbols: NHO1, GLI1 | Actin-like ATPase superfamily protein | chr1:30246960-30249055 REVERSE LENGTH=522	8e-179
TR132605|c3_g2	Pattern104	1	621	503	708.48	1645	1878.86	2007.19	1388	1887.85	1594.65	610.81	544	644	1223.19	1343.47	1829.46	1026.03	991.98	1266.98	gi|720035589|ref|XP_010267090.1|	PREDICTED: zinc finger CCCH domain-containing protein 20-like [Nelumbo nucifera]	1e-126	AT2G19810.1	| Symbols: | CCCH-type zinc finger family protein | chr2:8550419-8551498 FORWARD LENGTH=359	6e-120
TR106218|c0_g1	Pattern155	1	1470	1383.16	1882.98	2785.97	2562	2692	2161.99	3161	2451.03	1595.96	1554	1370.28	3010.06	3436.02	3302.06	2242.01	2403	1844	gi|661888997|emb|CDP07440.1|	unnamed protein product [Coffea canephora]	2e-61	AT1G05150.1	| Symbols: | Calcium-binding tetratricopeptide family protein | chr1:1484280-1486706 REVERSE LENGTH=808	0
TR305390|c0_g1	Pattern91	1	769	783	938	1491.61	1623.04	1649.04	1784.37	2000.92	1725.97	608	504	535	1494.28	1256	1378	971.03	1306	957.47	gi|747065886|ref|XP_011079602.1|	PREDICTED: uncharacterized protein LOC105163081 [Sesamum indicum]	2e-43	AT2G47485.1	| Symbols: | unknown protein; BEST Arabidopsis thaliana protein match is: unknown protein (TAIR:AT3G62650.1); Has 35333 Blast hits to 34131 proteins in 2444 species: Archae - 798; Bacteria - 22429; Metazoa - 974; Fungi - 991; Plants - 531; Viruses - 0; Other Eukaryotes - 9610 (source: NCBI BLink). | chr2:19486004-19486429 FORWARD LENGTH=141	1e-18
TR114311|c2_g1	Pattern167	1	2713	2772.14	3306.33	2770.97	2682.26	2814.45	3615.87	4298.94	3893	3309.21	3114.81	2827.01	2968.19	3594.14	3260.84	3428.16	3736.11	2891	gi|720006037|ref|XP_010257854.1|	PREDICTED: 6-phosphogluconate dehydrogenase, decarboxylating 3 [Nelumbo nucifera]	0	AT3G02360.2	| Symbols: | 6-phosphogluconate dehydrogenase family protein | chr3:482498-483958 FORWARD LENGTH=486	0
TR118454|c6_g3	Pattern118	1	1041.11	1012.45	1462.46	2702.96	2658.49	3137	2301.39	2466.29	1759.07	1403.02	2261.79	1666	2650.92	3215.94	3331.98	1858	2655.41	1714	gi|697112990|ref|XP_009610375.1|	PREDICTED: aldehyde dehydrogenase family 3 member F1-like [Nicotiana tomentosiformis]	5e-37	AT4G36250.1	| Symbols: ALDH3F1 | aldehyde dehydrogenase 3F1 | chr4:17151029-17153381 FORWARD LENGTH=484	1e-79
TR84091|c4_g4	Pattern101	1	892.29	887.77	1271.5	2163.45	2522.65	2948.95	1750.83	2540.19	1770.44	1146.12	1256.68	1062.93	1942.49	2143.33	2270.61	1767.69	1752.65	1519.39	gi|595908183|ref|XP_007214217.1|	hypothetical protein PRUPE_ppa023212mg [Prunus persica]	2e-59	AT1G53210.1	| Symbols: | sodium/calcium exchanger family protein / calcium-binding EF hand family protein | chr1:19844790-19847533 FORWARD LENGTH=585	6e-47
TR118081|c3_g2	Pattern78	1	2207.83	2404.33	2889.61	2782.66	2917.89	2902.88	2965.83	4147.22	3393.48	2406.23	2374.12	2264.9	2779.62	2930.69	2948.02	2898.71	2888.87	2486.37	gi|702423757|ref|XP_010067346.1|	PREDICTED: serine carboxypeptidase-like [Eucalyptus grandis]	4e-128	AT3G10410.1	| Symbols: SCPL49, CPY | SERINE CARBOXYPEPTIDASE-LIKE 49 | chr3:3235518-3238063 REVERSE LENGTH=516	9e-112
TR169977|c6_g3	Pattern89	1	1612.17	1588.73	1832.97	2237.02	2340.01	2376	2277.06	3200.56	2550.24	1396.82	933	1251	1803	1769.03	1612.36	1276	1346	972	gi|568823545|ref|XP_006466173.1|	PREDICTED: ammonium transporter 3 member 1-like [Citrus sinensis]	0	AT2G38290.1	| Symbols: ATAMT2, AMT2;1, AMT2 | ammonium transporter 2 | chr2:16039672-16042291 REVERSE LENGTH=475	0
TR132675|c17_g2	Pattern87	1	1388.83	1274.41	1814.05	2086.72	2259.29	2170.83	1983.61	2970.42	2516.57	1208.46	1029.21	968.55	1380.94	1597.18	1510.83	1534.85	1182.3	1186.43	gi|747081979|ref|XP_011088289.1|	PREDICTED: polyadenylate-binding protein RBP47 [Sesamum indicum]	2e-55	AT3G19130.1	| Symbols: ATRBP47B, RBP47B | RNA-binding protein 47B | chr3:6611398-6613823 REVERSE LENGTH=435	3e-79
TR86653|c1_g4	Pattern86	1	2113	2119.42	2608.99	2756.98	2796.2	2691.98	2796.01	3707	3326	2842.27	3037.98	2437.04	3219	3628	3294	3045.01	2962	2630	gi|477541647|gb|AGI78460.1|	GDP-D-mannose pyrophosphorylase [Camellia sinensis]	0	AT2G39770.1	| Symbols: CYT1, VTC1, SOZ1, EMB101, GMP1 | Glucose-1-phosphate adenylyltransferase family protein | chr2:16589401-16590741 FORWARD LENGTH=361	0
TR102510|c0_g1	Pattern104	1	1263.68	1296.65	1749.19	2518.01	2606.72	2662.14	2168.08	2908.4	2212.28	1347.54	1297.06	1178.09	2031.44	2016.69	2256.46	1877.79	2211.92	1775.53	gi|255582079|ref|XP_002531836.1|	sensory transduction histidine kinase, putative [Ricinus communis]	7e-58	AT5G02810.1	| Symbols: PRR7, APRR7 | pseudo-response regulator 7 | chr5:638283-641461 REVERSE LENGTH=727	6e-24
TR164525|c3_g1	Pattern108	1	1860.2	1951.37	2478.31	1789.78	1850.72	1747.16	2969	3372.49	2908.51	1403.08	1474.69	1446	1611	1269	1459.6	1680.75	2200.96	1555.18	gi|225424556|ref|XP_002285325.1|	PREDICTED: photosystem II core complex proteins psbY, chloroplastic [Vitis vinifera]	1e-26	AT1G67740.1	| Symbols: PSBY, YCF32 | photosystem II BY | chr1:25394429-25394998 REVERSE LENGTH=189	2e-18
TR131319|c0_g3	Pattern87	1	435	476.96	721.75	1556	1736.47	2250.39	1263.79	2073.1	1255.54	205.05	368	273	623	726.9	845	656	742.03	716.84	gi|402768957|gb|AFQ98271.1|	salicylic acid carboxyl methltransferase [Camellia sinensis]	0	AT5G66430.1	| Symbols: | S-adenosyl-L-methionine-dependent methyltransferases superfamily protein | chr5:26525410-26526799 REVERSE LENGTH=354	1e-94
TR114777|c0_g1	Pattern28	1	897.99	933.01	985	1750.97	1529.14	1694.43	1788.09	1981.88	1999.99	1061	865	868.21	1701.92	1743.08	1674.53	1398	1515.6	1107.02	gi|225440928|ref|XP_002282913.1|	PREDICTED: zinc finger A20 and AN1 domain-containing stress-associated protein 4 [Vitis vinifera]	5e-54	AT2G36320.1	| Symbols: | A20/AN1-like zinc finger family protein | chr2:15229388-15229873 FORWARD LENGTH=161	7e-53
TR107688|c3_g3	Pattern87	1	1115	987	1394.02	1809.57	1922.15	2214.21	2127.92	2349.96	1965.39	1005.01	886.71	873	1505	1339.37	1430.56	1178.53	1269.04	949.42	gi|604345955|gb|EYU44452.1|	hypothetical protein MIMGU_mgv1a010889mg [Erythranthe guttata]	3e-34	AT5G67310.1	| Symbols: CYP81G1 | cytochrome P450, family 81, subfamily G, polypeptide 1 | chr5:26855313-26856924 REVERSE LENGTH=507	1e-25
TR116565|c6_g1	Pattern81	1	1180.05	1096.39	1581.21	1974.15	2420.57	2656.8	2005.98	2645.72	2146.7	1206.2	1322.59	1209.29	1375.22	1638.39	1852.45	1260.66	1422.63	1406.3	gi|661892770|emb|CDP03928.1|	unnamed protein product [Coffea canephora]	1e-114	AT4G13010.1	| Symbols: | Oxidoreductase, zinc-binding dehydrogenase family protein | chr4:7600682-7602567 FORWARD LENGTH=329	8e-107
TR123245|c5_g4	Pattern101	1	504.13	510.2	723.56	2632.24	2500.42	2079.35	1247.93	1897.72	1526.13	702.23	448.9	548	1881.58	1905.45	2500.85	1311.71	925.88	908.49	gi|694398024|ref|XP_009374215.1|	PREDICTED: probable vacuolar amino acid transporter YPQ1 [Pyrus x bretschneideri]	1e-45	AT4G36850.1	| Symbols: | PQ-loop repeat family protein / transmembrane family protein | chr4:17353415-17355822 REVERSE LENGTH=392	6e-96
TR120139|c6_g3	Pattern78	1	2182.97	2121.98	2847.01	2857.61	2704.89	2866.96	2870.23	4013.94	3201.37	2349.74	2388.05	1797.77	2856.51	3026.01	2695.87	3074.49	3144.09	2615.38	gi|661886898|emb|CDP09307.1|	unnamed protein product [Coffea canephora]	3e-82	AT1G64850.1	| Symbols: | Calcium-binding EF hand family protein | chr1:24096548-24097574 REVERSE LENGTH=162	8e-31
TR120229|c4_g8	Pattern152	1	828.49	852.02	1121.06	2399.99	2454	2031	1764.98	2182.9	1781.33	930.77	759.47	847.04	1751.62	2070.73	1995.24	1285.59	1153.78	1070.16	gi|147767385|emb|CAN62441.1|	hypothetical protein VITISV_032501 [Vitis vinifera]	1e-28	AT4G17100.2	| Symbols: | EXPRESSED IN: 23 plant structures; EXPRESSED DURING: 13 growth stages; CONTAINS InterPro DOMAIN/s: Endoribonuclease XendoU (InterPro:IPR018998). | chr4:9610164-9612513 REVERSE LENGTH=437	7e-180
TR112343|c6_g4	Pattern100	1	1032.72	1162	1593.38	2200.54	2225	2461.63	2004.65	2608.51	2093.07	1354.54	1416.25	1322.06	2514.23	2197.67	2355.44	2125.51	2287.88	1950.97	gi|590573851|ref|XP_007012236.1|	Gamma vacuolar processing enzyme [Theobroma cacao]	2e-99	AT4G32940.1	| Symbols: GAMMA-VPE, GAMMAVPE | gamma vacuolar processing enzyme | chr4:15900557-15903161 REVERSE LENGTH=494	2e-87
TR129798|c2_g1	Pattern86	1	1506	1443	1971.76	2364.49	2334.02	2561.55	2447.92	2774.96	2610.04	1861.98	2394.24	1660.54	2494.44	3453	3308.76	2304.97	3069.2	2290.23	gi|347953833|gb|AEP33542.1|	truncated cellulose synthase catalytic subunit [Gossypium darwinii]	0	AT5G05170.1	| Symbols: CESA3, IXR1, ATCESA3, ATH-B, CEV1 | Cellulose synthase family protein | chr5:1530401-1535090 REVERSE LENGTH=1065	2e-110
TR151297|c8_g2	Pattern28	1	1367.71	1411.01	1876.06	2070	2202.01	2004	2003	3056.04	2507	1814.73	1583.95	1687.99	2349.99	2301	2310.95	2319	1992	1873.45	gi|661898319|emb|CDO98286.1|	unnamed protein product [Coffea canephora]	0	AT2G42690.1	| Symbols: | alpha/beta-Hydrolases superfamily protein | chr2:17776356-17777682 REVERSE LENGTH=412	9e-166
TR106632|c0_g2	Pattern101	1	2264.05	2262	2964	3400.48	3617.01	3683.38	2991.86	3974	3421	2545.31	2615.87	2265.02	2730	3687.92	3470.95	2739	2603.74	2217.62	gi|225427716|ref|XP_002265086.1|	PREDICTED: V-type proton ATPase subunit a3 [Vitis vinifera]	0	AT4G39080.1	| Symbols: VHA-A3 | vacuolar proton ATPase A3 | chr4:18209513-18214752 FORWARD LENGTH=821	0
TR96526|c0_g3	Pattern104	1	986	921	1297.45	2030.64	2096.47	2358.11	1798.29	2374.42	1902.81	1151.07	1115	950	1724.99	1886.15	1741.21	1461.27	1545.04	1363.53	gi|723736796|ref|XP_010327495.1|	PREDICTED: probable protein phosphatase 2C 10 isoform X1 [Solanum lycopersicum]	3e-49	AT1G34750.1	| Symbols: | Protein phosphatase 2C family protein | chr1:12736386-12737727 REVERSE LENGTH=282	4e-85
TR129413|c4_g3	Pattern98	1	2825	2851.99	3329	2531	2649	2478.82	3544.96	4401	3927.71	2885.99	2662	2482.03	2544.91	3023.01	2669	3205.95	3282.2	2455.99	gi|661882979|emb|CDP13187.1|	unnamed protein product [Coffea canephora]	0	AT1G60810.1	| Symbols: ACLA-2 | ATP-citrate lyase A-2 | chr1:22388691-22390993 REVERSE LENGTH=423	0
TR87401|c4_g2	Pattern28	1	921.99	715	1343.99	1971	2033.94	2531.99	1823.37	2323.82	1686	949	1359	1027.97	1410.84	1903.99	2241	1697.81	1492	1609	gi|567873933|ref|XP_006429556.1|	hypothetical protein CICLE_v10011307mg [Citrus clementina]	7e-45	AT3G51630.1	| Symbols: WNK5, ZIK1, ATWNK5 | with no lysine (K) kinase 5 | chr3:19149487-19151924 FORWARD LENGTH=549	9e-63
TR147845|c6_g2	Pattern23	1	4096.51	3812.7	4342.47	3393.83	3203.09	2848.06	4518.92	5421.22	5159.56	3942.01	2487.85	2870.69	3067.11	3418.65	3443.03	3561.77	3412.59	3185.93	gi|604319816|gb|EYU30980.1|	hypothetical protein MIMGU_mgv1a014700mg [Erythranthe guttata]	3e-56	AT4G40030.2	| Symbols: | Histone superfamily protein | chr4:18555840-18556827 REVERSE LENGTH=164	7e-95
TR165810|c1_g1	Pattern89	1	14035.9	12903.3	15798	13035	10684	11081	14505.4	16452.8	14625.8	17751.6	19908.2	15640.9	13347	16594.4	16072.4	14611.5	16960.4	13240.6	gi|255565372|ref|XP_002523677.1|	Magnesium-protoporphyrin IX monomethyl ester [oxidative] cyclase, chloroplast precursor, putative [Ricinus communis]	1e-153	AT3G56940.1	| Symbols: CRD1, CHL27, ACSF | dicarboxylate diiron protein, putative (Crd1) | chr3:21076594-21078269 FORWARD LENGTH=409	4e-145
TR118132|c5_g1	Pattern28	1	777.88	876.3	905.14	1528.74	1494.69	1575.85	1627.21	1973.87	1794.72	770.47	690	680.33	1441.32	1558.09	1511.25	1230.92	1448.57	996.89	gi|198400329|gb|ACH87173.1|	cold acclimation protein WCOR413-like protein [Camellia sinensis]	5e-141	AT3G50830.1	| Symbols: COR413-PM2, ATCOR413-PM2 | cold-regulated 413-plasma membrane 2 | chr3:18894109-18895355 REVERSE LENGTH=203	2e-79
TR143046|c5_g1	Pattern101	1	2499.31	2242.06	2890.21	4155.03	4497.5	4325.16	3019.68	4020.6	3426.67	2607.74	2126.63	2639.98	3542.25	4209.95	3985.17	2398.97	2592.93	2230	gi|225459758|ref|XP_002285900.1|	PREDICTED: DNA-directed RNA polymerase II subunit 1 [Vitis vinifera]	0	AT4G35800.1	| Symbols: NRPB1, RPB1, RNA_POL_II_LSRNA_POL_II_LS, RNA_POL_II_LS | RNA polymerase II large subunit | chr4:16961115-16967892 REVERSE LENGTH=1839	0
TR139630|c1_g2	Pattern118	1	768.24	801.03	1198.54	1984.09	1973.46	2558.46	1986.91	2035.61	1579.99	1238.3	1815.96	1186.98	2710.46	2967.83	2827.68	2032.22	2918.55	2066.55	gi|596002575|ref|XP_007218234.1|	hypothetical protein PRUPE_ppa007973mg [Prunus persica]	2e-09	AT5G07220.1	| Symbols: ATBAG3, BAG3 | BCL-2-associated athanogene 3 | chr5:2265545-2266720 REVERSE LENGTH=303	1e-101
TR130977|c5_g1	Pattern100	1	1929	1610.12	2293.07	2822.99	2830.26	2938.94	2409.22	3303.52	2951.08	2086.16	2027.38	1599.98	2263.72	3045.22	2938.99	2258.02	2317.92	2311.18	gi|661881360|emb|CDP14933.1|	unnamed protein product [Coffea canephora]	8e-157	AT4G19110.2	| Symbols: | Protein kinase superfamily protein | chr4:10454770-10457468 REVERSE LENGTH=464	1e-76
TR170636|c5_g1	Pattern104	1	738	626.94	791.87	1369.99	1242.96	1149	1453.11	1895.98	1633.71	961	600	729	1451	1700	1464.91	1470.99	1313.02	1138.03	gi|225439779|ref|XP_002275978.1|	PREDICTED: WRKY transcription factor 44 [Vitis vinifera]	8e-11	AT2G03340.1	| Symbols: WRKY3 | WRKY DNA-binding protein 3 | chr2:1014724-1016936 REVERSE LENGTH=513	7e-33
TR115116|c6_g5	Pattern66	1	2292.03	2108.01	3041.12	4191.06	4678.63	4680.45	2707	4369.63	3175.74	3201.69	4148.05	3460.14	4071.88	5759.76	6235.75	3667.77	3442.85	3628.35	gi|387763758|gb|AFJ94677.1|	carotenoid cleavage dioxygenase 1 [Vitis vinifera]	0	AT3G63520.1	| Symbols: CCD1, ATCCD1, ATNCED1, NCED1 | carotenoid cleavage dioxygenase 1 | chr3:23452940-23455896 FORWARD LENGTH=538	0
TR114320|c3_g2	Pattern28	1	2056.38	1809.11	2288.05	2887.83	2727.03	2611.72	2802.84	3326.92	2826.92	2006.32	1685.5	1745.85	2468.71	2871.33	2634	2116.17	2448.33	2331.24	gi|661885552|emb|CDP10875.1|	unnamed protein product [Coffea canephora]	2e-127	AT3G59690.1	| Symbols: IQD13 | IQ-domain 13 | chr3:22049572-22051479 FORWARD LENGTH=517	6e-79
TR76902|c0_g2	Pattern182	1	30	15	159	1848.97	2115.9	2550	1047.96	1537.86	411	13	26	14	761	130	454	363	304.4	270	gi|661883761|emb|CDP12594.1|	unnamed protein product [Coffea canephora]	0	AT1G30700.1	| Symbols: | FAD-binding Berberine family protein | chr1:10892623-10894437 FORWARD LENGTH=527	4e-141
TR101353|c19_g1	Pattern119	1	1588.45	1544.46	2330	2959.12	3156.99	3775.01	2385	3249.09	2620.93	2008.65	2157.93	1927	2541.01	3025.72	3061.78	2168.91	2389.64	2084.46	gi|702278432|ref|XP_010044890.1|	PREDICTED: uncharacterized protein LOC104433732 [Eucalyptus grandis]	1e-30	AT1G28140.1	| Symbols: | unknown protein; FUNCTIONS IN: molecular_function unknown; INVOLVED IN: biological_process unknown; LOCATED IN: chloroplast; EXPRESSED IN: 22 plant structures; EXPRESSED DURING: 13 growth stages; CONTAINS InterPro DOMAIN/s: Protein of unknown function DUF2301, transmembrane (InterPro:IPR019275); Has 140 Blast hits to 140 proteins in 72 species: Archae - 0; Bacteria - 86; Metazoa - 10…	4e-30
TR95375|c4_g2	Pattern42	1	1272.53	1190.01	1321.53	1410.33	1523.72	1346.1	1910.41	2423.52	2239.46	1428.09	1326.63	933.1	1496.61	1670.14	1566.86	1630.59	1787.66	1533.03	gi|570709913|gb|AHE93349.1|	fructokinase [Camellia sinensis]	3e-67	AT3G59480.1	| Symbols: | pfkB-like carbohydrate kinase family protein | chr3:21983103-21984440 FORWARD LENGTH=326	1e-54
TR150152|c0_g1	Pattern86	1	1178.86	1102.63	1293.54	1615.78	1631	1447.9	1873.48	2311.11	2179.14	1739	1316.79	1528.67	2719.03	2486	2744.82	2535.39	2188.01	2028.41	gi|470135396|ref|XP_004303503.1|	PREDICTED: aspartic proteinase nepenthesin-2 [Fragaria vesca subsp. vesca]	0	AT3G52500.1	| Symbols: | Eukaryotic aspartyl protease family protein | chr3:19465644-19467053 REVERSE LENGTH=469	6e-171
TR151246|c0_g1	Pattern40	1	2737.98	2592	3353.66	2975.62	3057.02	3200.96	3433.01	4442.42	3595.73	3079	2539	3046	3346	3498.02	3593.37	3729	3771	3217.11	gi|661898473|emb|CDO98440.1|	unnamed protein product [Coffea canephora]	2e-53	AT1G73890.1	| Symbols: | Bifunctional inhibitor/lipid-transfer protein/seed storage 2S albumin superfamily protein | chr1:27787903-27788658 REVERSE LENGTH=193	2e-16
TR127815|c2_g1	Pattern26	1	790	766.97	925.94	1545.06	1415.52	1251.82	1676.35	2052.11	1534.74	997.4	993	958.86	929	747	1297	1352.26	1228	1326.2	gi|147858322|emb|CAN81424.1|	hypothetical protein VITISV_035944 [Vitis vinifera]	2e-61	AT2G03500.1	| Symbols: | Homeodomain-like superfamily protein | chr2:1059926-1062259 FORWARD LENGTH=432	3e-52
TR148221|c0_g2	Pattern61	1	3073.05	2749	3275.99	3987.15	4009.98	3802.55	3403.05	4466	4008	3195	3682.65	2802	3675.89	5123	4742	3099	3437.72	2920.85	gi|802537292|ref|XP_012093325.1|	PREDICTED: uncharacterized protein LOC105650963 [Jatropha curcas]	0	AT2G22125.1	| Symbols: CSI1 | binding | chr2:9406793-9414223 FORWARD LENGTH=2150	0
TR113141|c3_g4	Pattern60	1	4261.88	4158.1	4282.65	3008.18	2863.1	2585.46	4789.61	5339.45	5350.8	5368.73	5241.25	3728.72	3651.13	4096.16	3428	4150.4	4612.05	3636.01	gi|388516821|gb|AFK46472.1|	unknown [Lotus japonicus]	1e-77	AT3G23810.1	| Symbols: SAHH2, ATSAHH2 | S-adenosyl-l-homocysteine (SAH) hydrolase 2 | chr3:8588013-8589671 REVERSE LENGTH=485	1e-76
TR148154|c3_g1	Pattern28	1	1271	1272.99	1491.82	2090	2227.02	2451.47	1923	2686	2202	1508	1339.82	1138	1854	2068.83	2253.21	1906.3	1782.98	1985.04	gi|429840542|gb|AGA15798.1|	pyruvate decarboxylase 3, partial [Diospyros kaki]	0	AT5G17380.1	| Symbols: | Thiamine pyrophosphate dependent pyruvate decarboxylase family protein | chr5:5724920-5726720 REVERSE LENGTH=572	0
TR127766|c2_g3	Pattern104	1	972	1038	1395	2405.13	2431	2404	1668	2619	1893.03	842.79	972	931.58	1710.2	1612.01	1848.68	1507	1327.96	1282.93	gi|641847653|gb|KDO66532.1|	hypothetical protein CISIN_1g007703mg [Citrus sinensis]	2e-37	AT2G19900.1	| Symbols: ATNADP-ME1, NADP-ME1 | NADP-malic enzyme 1 | chr2:8592106-8595403 REVERSE LENGTH=581	8e-37
TR128953|c8_g1	Pattern80	1	1562.2	1419.79	1558.28	2183.88	2383.13	1996.22	2107.5	2736.99	2462.06	1557.36	1486.79	1322.02	2071.12	2922.89	2542.64	1849.52	1748.22	1382.92	gi|747042887|ref|XP_011080823.1|	PREDICTED: kinesin-13A [Sesamum indicum]	0	AT3G16060.1	| Symbols: | ATP binding microtubule motor family protein | chr3:5447503-5451196 FORWARD LENGTH=684	0
TR119934|c3_g3	Pattern157	1	1443.4	1224	1669.77	2652.73	2898.49	3075.83	2031.65	2675.06	2385.39	1703.05	1506.35	1239.05	2272.39	2711.21	2779.24	2102.31	2151.62	2023.52	gi|743772493|ref|XP_010916556.1|	PREDICTED: eukaryotic peptide chain release factor subunit 1-3 [Elaeis guineensis]	0	AT3G26618.1	| Symbols: ERF1-3 | eukaryotic release factor 1-3 | chr3:9788854-9790161 FORWARD LENGTH=435	0
TR89406|c0_g1	Pattern104	1	141	85	250	1803.21	1791.5	2397.81	1126	1138.61	966.15	101	278.8	164	1151.4	1287.18	1375.87	647	901.04	752	gi|16902296|dbj|BAB71853.1|	phosphoenolpyruvate carboxylase kinase [Flaveria trinervia]	5e-128	AT1G08650.1	| Symbols: PPCK1, ATPPCK1 | phosphoenolpyruvate carboxylase kinase 1 | chr1:2752206-2753232 FORWARD LENGTH=284	2e-100
TR120307|c4_g3	Pattern101	1	789.99	707	965.54	2370.17	2256.33	2203	1572.75	1960	1680.23	1025.27	821.99	743.98	2079.96	2079.96	2361.85	1347.39	1347	1247.88	gi|641844489|gb|KDO63382.1|	hypothetical protein CISIN_1g0039191mg, partial [Citrus sinensis]	5e-68	AT2G31010.1	| Symbols: | Protein kinase superfamily protein | chr2:13194939-13199642 FORWARD LENGTH=775	2e-52
TR94960|c1_g2	Pattern12	1	796.48	835	1096.03	1355.17	1187	1333.77	1963.01	1934.13	1562.97	1091.21	1234.99	953.02	1753.32	1717.16	1546.53	1523.11	2009.97	1378.69	gi|359492099|ref|XP_003634364.1|	PREDICTED: peroxidase 64 [Vitis vinifera]	2e-133	AT5G42180.1	| Symbols: | Peroxidase superfamily protein | chr5:16852702-16854021 FORWARD LENGTH=317	2e-127
TR118454|c6_g2	Pattern118	1	810.94	774.82	1240.4	1964.92	2094.1	2297.6	1846.17	2176.7	1532.7	1257.3	2081.03	1418.74	2396.43	2581.52	2603.72	1726.48	2664.19	1627.73	gi|703121475|ref|XP_010102335.1|	Aldehyde dehydrogenase family 3 member F1 [Morus notabilis]	5e-111	AT4G36250.1	| Symbols: ALDH3F1 | aldehyde dehydrogenase 3F1 | chr4:17151029-17153381 FORWARD LENGTH=484	3e-86
TR84578|c0_g1	Pattern178	1	44	51	86	2416.07	2102.88	2172.15	961	1100	843.99	142.01	84	86	1786.27	1393	1837.96	875	860.98	957.95	gi|359484691|ref|XP_003633146.1|	PREDICTED: putative protein TPRXL [Vitis vinifera]	3e-50	AT5G25280.1	| Symbols: | serine-rich protein-related | chr5:8773882-8774544 FORWARD LENGTH=220	4e-33
TR128133|c3_g2	Pattern19	1	4687	4385.23	5178.78	3800.95	3788.08	3695	4740.99	6345.47	5888.02	4721.05	4483.25	3879.79	3575.02	3966	3768.53	4222.68	4443.83	3737.96	gi|301015433|gb|ADK47516.1|	cytosolic malate dehydrogenase [Camellia sinensis]	0	AT5G43330.1	| Symbols: | Lactate/malate dehydrogenase family protein | chr5:17390552-17392449 FORWARD LENGTH=332	0
TR116573|c5_g1	Pattern100	1	725	804.02	911.21	1128.98	1243.99	983.05	1246.02	2132.05	1781.93	791.06	554.03	589	903.53	1059.64	1089.4	1087.98	872.74	914.19	gi|146216002|gb|ABQ10203.1|	cysteine protease Cp5 [Actinidia deliciosa]	5e-82	AT1G09850.1	| Symbols: XBCP3 | xylem bark cysteine peptidase 3 | chr1:3201848-3203875 FORWARD LENGTH=437	4e-53
TR128162|c0_g1	Pattern76	1	2012	2336.08	2817	3510.94	3449.83	4284.81	3004.4	3886.77	2992	2293	2055	1689	2023.03	1871.03	2134.3	1948	1884	2092	gi|308943877|gb|ADO51752.1|	lipoxygenase [Camellia sinensis]	1e-170	AT3G45140.1	| Symbols: LOX2, ATLOX2 | lipoxygenase 2 | chr3:16525437-16529233 FORWARD LENGTH=896	2e-88
TR132830|c0_g3	Pattern78	1	732.44	714.89	933	1609.01	1639	1891.19	1646.37	1887.92	1564.01	708.07	709.01	737.58	1458.43	1620	1286	1074.31	1158.69	888.1	gi|565370460|ref|XP_006351838.1|	PREDICTED: oligopeptide transporter 4-like [Solanum tuberosum]	0	AT5G64410.1	| Symbols: ATOPT4, OPT4 | oligopeptide transporter 4 | chr5:25750921-25754974 REVERSE LENGTH=729	1e-15
TR125546|c0_g1	Pattern28	1	614.96	524.86	744.19	1544.35	1402.06	1584.63	1626.4	1594.59	1378.77	651.87	738.03	675	1475.5	1269.05	1498.64	1192.08	1521.13	1148.3	gi|225434333|ref|XP_002266740.1|	PREDICTED: RING-H2 finger protein ATL74 [Vitis vinifera]	6e-65	AT3G10910.1	| Symbols: | RING/U-box superfamily protein | chr3:3413068-3413613 REVERSE LENGTH=181	2e-40
TR119986|c2_g2	Pattern178	1	996	922.08	1320.62	1972.51	1938.71	2233.2	1793.93	2265.72	1894.41	1186.33	1380.05	1048.94	1793.22	2195.64	2200.14	1473.93	1645.41	1455.36	gi|747094298|ref|XP_011094980.1|	PREDICTED: uncharacterized protein LOC105174543 [Sesamum indicum]	0	AT5G01220.1	| Symbols: SQD2 | sulfoquinovosyldiacylglycerol 2 | chr5:86907-89885 REVERSE LENGTH=510	6e-129
TR152827|c0_g2	Pattern103	1	1271.4	1154	1537	2169	2298.34	2291.82	1820.09	2725	2130.72	1480.99	1568	1129	1842	1906.95	2047.99	1821.5	1786	1671.01	gi|645247253|ref|XP_008229748.1|	PREDICTED: endoplasmic reticulum-Golgi intermediate compartment protein 3 [Prunus mume]	0	AT3G22290.1	| Symbols: | Endoplasmic reticulum vesicle transporter protein | chr3:7882082-7885260 FORWARD LENGTH=354	0
TR108634|c0_g3	Pattern153	1	2441.12	2121.2	2774.69	2303.33	2424	2176	3088.25	3707.43	3251.11	2709.13	2590.22	2217.97	2638.03	3166.78	2713.97	2855	3176	2550.23	gi|720055527|ref|XP_010273412.1|	PREDICTED: probable rhamnose biosynthetic enzyme 1 [Nelumbo nucifera]	0	AT1G78570.1	| Symbols: RHM1, ROL1, ATRHM1 | rhamnose biosynthesis 1 | chr1:29550110-29552207 FORWARD LENGTH=669	0
TR132594|c5_g1	Pattern152	1	1116.61	1304.95	1459.43	2651.8	2739.64	2540.73	1718.87	2675.15	2196.28	1199.39	870.8	1151.89	2187.39	2313.89	2412.54	1343.69	1354.15	1338.78	gi|590721029|ref|XP_007051493.1|	NC domain-containing protein-related [Theobroma cacao]	3e-143	AT1G01225.1	| Symbols: | NC domain-containing protein-related | chr1:96064-97242 FORWARD LENGTH=260	9e-130
TR119452|c3_g10	Pattern118	1	727.19	593.42	1737.09	2535.08	2412.41	4197.37	2013.13	1976.57	1776.86	1413.01	2309.38	1635.92	3459.62	3564.61	3417.36	2055.7	3165.18	2361.36	gi|747096969|ref|XP_011096427.1|	PREDICTED: protein trichome birefringence-like 38 [Sesamum indicum]	2e-76	AT1G29050.1	| Symbols: TBL38 | TRICHOME BIREFRINGENCE-LIKE 38 | chr1:10136376-10139082 REVERSE LENGTH=380	4e-142
TR159056|c0_g1	Pattern153	1	601	675.92	883.71	3166.07	2526.5	2548.1	1279.3	2080.84	1506	769.9	553.24	653.02	1686.01	1551.38	1759.3	994	803.45	867.05	gi|593781401|ref|XP_007153741.1|	hypothetical protein PHAVU_003G061100g [Phaseolus vulgaris]	0	AT1G60420.1	| Symbols: | DC1 domain-containing protein | chr1:22261978-22264243 FORWARD LENGTH=578	7e-125
TR148233|c1_g1	Pattern76	1	970.81	1132.76	1569.16	2506.03	3561.72	2943.97	1583.45	2954.16	1838	454.73	173	284.06	316	253	274.38	272	173	162	gi|590710157|ref|XP_007048751.1|	4-hydroxyphenylacetaldehyde oxime monooxygenase, putative [Theobroma cacao]	0	AT5G57260.1	| Symbols: CYP71B10 | cytochrome P450, family 71, subfamily B, polypeptide 10 | chr5:23198694-23200273 REVERSE LENGTH=502	0
TR118464|c6_g2	Pattern104	1	1716.24	1649.01	2257.73	3471.99	3887.61	3846.97	2513.69	3092.07	2701.98	1912	1930.26	1912	2350.18	2700.5	3005.18	1979.43	2204.19	2020	gi|731322777|ref|XP_010672080.1|	PREDICTED: general negative regulator of transcription subunit 3 isoform X6 [Beta vulgaris subsp. vulgaris]	2e-23	AT5G18230.2	| Symbols: | transcription regulator NOT2/NOT3/NOT5 family protein | chr5:6021610-6027031 REVERSE LENGTH=845	4e-131
TR94176|c1_g1	Pattern119	1	1497.63	1158.73	1574.85	2661.83	2891.27	3171.37	1996.04	2847.83	2057.19	1840.79	1533	1936.16	2766.4	3027.57	3509.04	1710.9	1780.49	1938.67	gi|702441662|ref|XP_010023784.1|	PREDICTED: beta-amylase 1, chloroplastic [Eucalyptus grandis]	1e-24	AT3G23920.1	| Symbols: BAM1, BMY7, TR-BAMY | beta-amylase 1 | chr3:8641722-8644199 FORWARD LENGTH=575	1e-147
TR120358|c0_g8	Pattern188	1	1677.38	1380.45	1997.48	1950	1865.5	1768.57	2356.02	2927.04	2436.1	2450.49	2516.09	1940	2551.87	3109.05	3036.76	2914.96	2770.44	2531.36	gi|661876726|emb|CDP19297.1|	unnamed protein product [Coffea canephora]	2e-06	AT5G12900.1	| Symbols: | unknown protein; FUNCTIONS IN: molecular_function unknown; INVOLVED IN: biological_process unknown; LOCATED IN: chloroplast; EXPRESSED IN: 21 plant structures; EXPRESSED DURING: 13 growth stages; BEST Arabidopsis thaliana protein match is: unknown protein (TAIR:AT1G12330.1); Has 1807 Blast hits to 1807 proteins in 277 species: Archae - 0; Bacteria - 0; Metazoa - 736; Fungi - 347; Pla…	2e-106
TR95727|c7_g1	Pattern101	1	1980	2048.45	2556.39	2510.28	2434.49	2592.96	2726.04	3503.46	3015.94	2379.22	2111	1885.6	2374.76	2633.46	2440.81	2433.82	2384.37	2199.35	gi|702488501|ref|XP_010035120.1|	PREDICTED: membrane steroid-binding protein 2 [Eucalyptus grandis]	4e-102	AT5G52240.1	| Symbols: MSBP1, ATMP1, AtMAPR5 | membrane steroid binding protein 1 | chr5:21213121-21214557 FORWARD LENGTH=220	8e-83
TR123688|c3_g7	Pattern28	1	1386.01	1184.45	1690	2096.49	2258	2324.37	1958.2	2781.15	2181	1452	1556	1275.88	2053.04	2262.09	2008.1	2003.09	1872	1619	gi|661874913|emb|CDP20378.1|	unnamed protein product [Coffea canephora]	4e-143	AT2G46080.1	| Symbols: | CONTAINS InterPro DOMAIN/s: Protein BYPASS related (InterPro:IPR008511); BEST Arabidopsis thaliana protein match is: Protein of unknown function (DUF793) (TAIR:AT1G01550.2); Has 153 Blast hits to 139 proteins in 20 species: Archae - 0; Bacteria - 2; Metazoa - 1; Fungi - 0; Plants - 150; Viruses - 0; Other Eukaryotes - 0 (source: NCBI BLink). | chr2:18948317-18949360 REVERSE LENGTH=347	9e-149
TR158243|c3_g3	Pattern19	1	1000.97	777.13	1118.95	4748.05	5998.24	11826.9	1462.79	2468.98	1617.29	1203.47	1506.7	1051	6226.22	8613.24	9138.75	2522.01	2021.67	2679.01	gi|575456452|gb|AHG94611.1|	beta-galactosidase [Camellia sinensis]	0	AT3G13750.1	| Symbols: BGAL1 | beta galactosidase 1 | chr3:4511192-4515756 FORWARD LENGTH=847	0
TR115078|c2_g1	Pattern153	1	492.1	520	587.92	911.99	841.07	769	1304.02	1558.02	1373.99	621	717.85	370.1	1128	962	1023.92	1282.69	1383.31	989	gi|645278663|ref|XP_008244332.1|	PREDICTED: uncharacterized protein LOC103342485 [Prunus mume]	2e-32	AT5G54630.1	| Symbols: | zinc finger protein-related | chr5:22192607-22194260 REVERSE LENGTH=472	3e-29
TR113247|c1_g1	Pattern152	1	711	667	767.51	1948	1930	1863.03	1308	1765.68	1700	725.16	723	689	1275.91	1908	1854.23	1020.01	858.4	942	gi|658115680|gb|AID55344.1|	EIN3-like protein EIL2 [Actinidia chinensis]	2e-149	AT3G20770.1	| Symbols: EIN3, AtEIN3 | Ethylene insensitive 3 family protein | chr3:7260702-7262588 REVERSE LENGTH=628	1e-133
TR145792|c7_g3	Pattern101	1	631.21	641	779	2160	2042	1848	1523.11	1597.01	1555.76	846	638.01	773	2240.03	1910.93	2651	1382	1100	1451	gi|698418911|ref|XP_009785286.1|	PREDICTED: thaumatin-like protein 1b [Nicotiana sylvestris]	6e-122	AT1G75800.1	| Symbols: | Pathogenesis-related thaumatin superfamily protein | chr1:28458889-28460447 FORWARD LENGTH=330	4e-110
TR138256|c1_g1	Pattern20	1	2638.51	2697.97	3427.3	4081.18	4428.6	4594.59	3386.35	4485.34	3498.81	3228.45	2987.12	3015.54	3970.63	4552.63	4591.58	3033.75	3639.08	3057.14	gi|720083878|ref|XP_010243027.1|	PREDICTED: protease Do-like 1, chloroplastic isoform X1 [Nelumbo nucifera]	4e-17	AT3G27925.1	| Symbols: DEGP1, Deg1 | DegP protease 1 | chr3:10366659-10368864 REVERSE LENGTH=439	1e-23
TR101398|c24_g5	Pattern10	1	942.85	896.64	1189.53	1142.5	1082.63	978.47	1684.11	1940.09	2004.54	1208.99	1146.99	814.95	1115.09	1190.36	1255.01	1563.44	1661.83	1230.69	gi|565477031|ref|XP_006296156.1|	hypothetical protein CARUB_v10025308mg, partial [Capsella rubella]	5e-125	AT2G25520.1	| Symbols: | Drug/metabolite transporter superfamily protein | chr2:10860950-10861993 FORWARD LENGTH=347	6e-128
TR78738|c0_g1	Pattern104	1	899.41	802.68	1089.75	1656.6	1871.09	2298.35	1820.34	1921.93	1648.27	860.67	777.08	780.02	1430	1417.99	1401.28	1036	1324	1091.99	gi|225432286|ref|XP_002272904.1|	PREDICTED: cytokinesis protein sepA-like [Vitis vinifera]	7e-59	AT1G09070.1	| Symbols: SRC2, (AT)SRC2 | soybean gene regulated by cold-2 | chr1:2927767-2928741 FORWARD LENGTH=324	9e-34
TR146219|c5_g13	Pattern28	1	574.93	597.44	744.21	1501.16	1301.73	1137.73	1481.09	1637.27	1396.33	798.01	797.49	680.32	1680.29	1355.28	1498.4	937.59	1234.54	850.97	gi|698534866|ref|XP_009763999.1|	PREDICTED: uncharacterized protein LOC104215799 [Nicotiana sylvestris]	7e-50	AT3G15095.1	| Symbols: | unknown protein; FUNCTIONS IN: molecular_function unknown; INVOLVED IN: biological_process unknown; LOCATED IN: chloroplast; EXPRESSED IN: 22 plant structures; EXPRESSED DURING: 13 growth stages; Has 9762 Blast hits to 6439 proteins in 764 species: Archae - 77; Bacteria - 1339; Metazoa - 3211; Fungi - 718; Plants - 437; Viruses - 131; Other Eukaryotes - 3849 (source: NCBI BLink). | c…	1e-29
TR164351|c4_g6	Pattern171	1	553	672	905	1714.78	1505.98	1919.92	1357.96	1782	1570	1284.99	1034.12	1200	2566	2124	2453	1981.03	1943	1817.47	gi|720029246|ref|XP_010265161.1|	PREDICTED: protein NRT1/ PTR FAMILY 3.1-like [Nelumbo nucifera]	9e-91	AT1G68570.1	| Symbols: | Major facilitator superfamily protein | chr1:25746811-25750110 FORWARD LENGTH=596	3e-86
TR300706|c0_g1	Pattern24	1	1971.03	2363.08	2619.57	1656.01	1539.96	1338	3192.92	2896.31	3442.11	1065.45	1437.89	1163	1469.97	962.53	1529.71	1338.3	1476.98	1051.66	gi|543176998|gb|AGV54521.1|	LHCII type I chlorophyll a/b-binding protein [Phaseolus vulgaris]	9e-07	AT1G29930.1	| Symbols: CAB1, AB140, CAB140, LHCB1.3 | chlorophyll A/B binding protein 1 | chr1:10478071-10478874 FORWARD LENGTH=267	5e-08
TR84034|c6_g2	Pattern23	1	3074.99	3205.86	3728.52	3170.04	3008	2865.22	3603.45	4788.99	4191.02	3310	3139.99	2770.09	2932	3443.93	2992.99	3244.05	3408	2715.56	gi|629092099|gb|KCW58094.1|	hypothetical protein EUGRSUZ_H00817 [Eucalyptus grandis]	2e-81	AT2G20140.1	| Symbols: | AAA-type ATPase family protein | chr2:8692736-8694837 FORWARD LENGTH=443	2e-32
TR82782|c0_g1	Pattern60	1	3216.49	3148.39	4404.93	5420.09	5792.86	6040.73	3734.07	5460.25	4149.47	3123.99	3364.11	3122.48	4158.06	4719.09	5299.16	3208.79	3452.38	3131.97	gi|359478456|ref|XP_002283592.2|	PREDICTED: protochlorophyllide-dependent translocon component 52, chloroplastic [Vitis vinifera]	7e-61	AT4G25650.2	| Symbols: ACD1-LIKE, PTC52, TIC55-IV | ACD1-like | chr4:13081021-13083153 REVERSE LENGTH=559	3e-58
TR132582|c9_g1	Pattern28	1	402	381	615	1273.41	1264	1585.95	1340.99	1655	974	521	555	756	1214	1005	1202	949	1243	935.09	gi|523454596|gb|AGQ44778.1|	RING-H2 zinc finger protein [Camellia sinensis]	8e-96	AT2G04240.1	| Symbols: XERICO | RING/U-box superfamily protein | chr2:1461816-1462304 REVERSE LENGTH=162	2e-34
TR140579|c8_g2	Pattern88	1	966.33	1044	1313.02	1628.11	1628	1649	1636.98	2427	1827.99	970	875	884	1327	1122	1325.08	1329.05	1447	1238	gi|698458748|ref|XP_009781128.1|	PREDICTED: hydroxyacylglutathione hydrolase cytoplasmic [Nicotiana sylvestris]	4e-68	AT3G10850.1	| Symbols: GLX2-2, GLY2 | Metallo-hydrolase/oxidoreductase superfamily protein | chr3:3397756-3399522 REVERSE LENGTH=258	7e-65
TR158295|c2_g6	Pattern86	1	1027	937	1215	1562.99	1614	1593	1894	2073.96	1770	1502.66	1582	1338	2611.97	2887.96	2528.96	2003.1	2852.84	1795.85	gi|674781074|gb|AIL29211.1|	3-hydroxyacyl-CoA dehydratase [Camellia oleifera]	3e-141	AT5G10480.3	| Symbols: PAS2 | Protein-tyrosine phosphatase-like, PTPLA | chr5:3298047-3300048 REVERSE LENGTH=230	1e-71
TR96961|c2_g11	Pattern81	1	915.11	932.02	1159.2	1572.03	1569.96	1584.72	1650.42	2136.9	1777.94	1102.99	972.03	1008.57	2055.46	2020.08	1909.86	1557.01	1840.32	1393.04	gi|694387049|ref|XP_009369292.1|	PREDICTED: uncharacterized protein LOC103958715 [Pyrus x bretschneideri]	2e-122	AT3G47550.3	| Symbols: | RING/FYVE/PHD zinc finger superfamily protein | chr3:17523841-17525278 FORWARD LENGTH=288	1e-86
TR80027|c1_g1	Pattern55	1	1100.85	1002.02	1312.13	1222.07	1305.37	1376.08	2012.75	2192.02	1765.23	833	793	720.05	694	790	827	907	1135	829	gi|747040293|ref|XP_011074258.1|	PREDICTED: F-box/kelch-repeat protein SKIP25-like [Sesamum indicum]	3e-137	AT1G31350.1	| Symbols: KUF1 | KAR-UP F-box 1 | chr1:11221519-11222706 REVERSE LENGTH=395	5e-98
TR151222|c1_g2	Pattern28	1	1293.93	1154.91	1601.94	2170.56	2155.8	2253.9	2119.02	2450.83	2029.21	1489	1463.77	1276.09	1807.51	2134.25	1975.92	1496.96	1910.53	1511	gi|747105987|ref|XP_011101274.1|	PREDICTED: serine/threonine-protein kinase AFC2 isoform X2 [Sesamum indicum]	9e-88	AT4G24740.1	| Symbols: AFC2, AME1, FC2 | FUS3-complementing gene 2 | chr4:12754729-12757653 REVERSE LENGTH=427	7e-76
TR214628|c0_g1	Pattern28	1	913	724	1110	1489	1366.13	1444.62	1668	1901	1712.88	833.1	862	694.6	1340	1491	1577.99	1314	1278.98	1128	gi|720063879|ref|XP_010275776.1|	PREDICTED: CBL-interacting serine/threonine-protein kinase 6-like [Nelumbo nucifera]	9e-76	AT4G30960.1	| Symbols: CIPK6, SIP3, SNRK3.14, ATCIPK6 | SOS3-interacting protein 3 | chr4:15067400-15068725 FORWARD LENGTH=441	1e-75
TR152719|c0_g3	Pattern119	1	2195.08	1891	2617.57	3673.43	3695.36	3622.64	2584.54	3791.08	2855.98	2673.53	2483.68	2232.14	2705.61	3269.87	3787.13	2792.03	2283	2364.53	gi|731425250|ref|XP_002279734.3|	PREDICTED: protein EXECUTER 1, chloroplastic [Vitis vinifera]	0	AT1G27510.1	| Symbols: | Protein of unknown function (DUF3506) | chr1:9554945-9558293 REVERSE LENGTH=651	5e-126
TR82774|c8_g1	Pattern144	1	1418.47	1239.8	1615.83	1882.39	1937.08	1886.42	1952.01	2635.47	2213.6	1180.81	906.85	993.2	1365.75	1633.53	1624.87	1412.42	1467.41	1366.54	gi|357973574|gb|AET97663.1|	TCP transcription factor [Camellia sinensis]	1e-97	AT1G30210.1	| Symbols: TCP24, ATTCP24 | TEOSINTE BRANCHED 1, cycloidea, and PCF family 24 | chr1:10628754-10629728 REVERSE LENGTH=324	5e-27
TR145875|c3_g4	Pattern19	1	2476.82	2163.24	3083.22	3617.78	3842.41	3963.54	2714.75	4137.88	3378.88	2799.96	2791.74	2432	2654	4049.78	3816	2417.44	2392	2126.68	gi|147768838|emb|CAN75888.1|	hypothetical protein VITISV_023640 [Vitis vinifera]	3e-29	AT4G02480.1	| Symbols: | AAA-type ATPase family protein | chr4:1082082-1088680 REVERSE LENGTH=1265	0
TR116595|c1_g4	Pattern180	1	1396.81	1388.59	1765.77	2674.83	2451.6	2703.2	2132.29	2744.67	2177.18	1308.75	1334.39	1224.46	1658.54	1915.88	2064.95	1417.71	1596.05	1251.28	gi|672169477|ref|XP_008804768.1|	PREDICTED: 1,4-dihydroxy-2-naphthoate polyprenyltransferase, chloroplastic isoform X1 [Phoenix dactylifera]	6e-38	AT1G60600.2	| Symbols: ABC4 | UbiA prenyltransferase family protein | chr1:22324807-22326759 REVERSE LENGTH=382	5e-25
TR109522|c0_g1	Pattern118	1	583	566	931	1787	1694	1970.12	1403.89	1916.88	1248.75	1010	1260.69	1242	2105.26	1715	2087.01	1795.99	2134.8	1758	gi|698461335|ref|XP_009781752.1|	PREDICTED: non-specific lipid-transfer protein 2-like [Nicotiana sylvestris]	2e-27	AT3G18280.1	| Symbols: | Bifunctional inhibitor/lipid-transfer protein/seed storage 2S albumin superfamily protein | chr3:6267102-6267392 FORWARD LENGTH=96	1e-21
TR171077|c0_g1	Pattern28	1	703.05	694.26	948.89	1367.99	1597.6	1713.69	1568.36	1678.43	1588.47	1054.53	877.87	944.69	1933.28	1449.43	1705.98	1138.1	1504.32	1178.03	gi|747080350|ref|XP_011087422.1|	PREDICTED: rapid alkalinization factor [Sesamum indicum]	1e-39	AT4G15800.1	| Symbols: RALFL33 | ralf-like 33 | chr4:8984915-8985265 FORWARD LENGTH=116	5e-38
TR117097|c0_g1	Pattern101	1	481.11	473.05	547.73	881	841.03	815	1025.79	1342	1621.74	602.82	430.67	487.33	808	788.47	787	1146.3	1192.45	1078.16	gi|743816283|ref|XP_011020134.1|	PREDICTED: EIN3-binding F-box protein 1-like [Populus euphratica]	2e-06	AT2G25490.1	| Symbols: EBF1, FBL6 | EIN3-binding F box protein 1 | chr2:10848018-10850275 REVERSE LENGTH=628	4e-94
TR168673|c59_g2	Pattern70	1	1999	2431.58	2639	3829.11	3869.02	4505.99	3052.19	3446.68	3041	2079.23	1628.65	1944	2151.25	2386	2722.09	1574	1753	1733.99	gi|229554825|gb|ACQ76787.1|	lipoxygenase [Camellia sinensis]	0	AT3G45140.1	| Symbols: LOX2, ATLOX2 | lipoxygenase 2 | chr3:16525437-16529233 FORWARD LENGTH=896	9e-165
TR99845|c1_g15	Pattern150	1	1356	1268.53	1673.01	1949.5	1747.97	1784.5	2260.54	2424.52	2075.97	806	966	677.07	1085.58	1114.5	1020	965.41	1179	822.03	gi|747045016|ref|XP_011091967.1|	PREDICTED: O-glucosyltransferase rumi homolog isoform X1 [Sesamum indicum]	9e-95	AT3G48980.1	| Symbols: | Arabidopsis thaliana protein of unknown function (DUF821) | chr3:18155416-18158222 FORWARD LENGTH=539	1e-86
TR138263|c3_g1	Pattern90	1	1669.06	1593	1934.22	2410.26	2337.33	2193.01	2039.97	2947	2667	1624	1511.48	1323	1974.41	2131.11	2070.33	1755.15	1561	1543.54	gi|698585273|ref|XP_009778598.1|	PREDICTED: E3 ubiquitin-protein ligase At1g63170-like [Nicotiana sylvestris]	1e-31	AT1G12760.1	| Symbols: | Zinc finger, C3HC4 type (RING finger) family protein | chr1:4348728-4350512 FORWARD LENGTH=408	7e-116
TR171071|c3_g5	Pattern19	1	2110.99	1730	2507.01	3426.32	3226.99	2908.94	2392.38	3379.99	3013.89	2499.99	2348.1	1766.34	2579.97	3574.54	3300.05	2158.18	1932.74	2003.77	gi|731417846|ref|XP_010660444.1|	PREDICTED: putative nuclear matrix constituent protein 1-like protein isoform X2 [Vitis vinifera]	0	AT1G67230.1	| Symbols: LINC1 | little nuclei1 | chr1:25151561-25156032 REVERSE LENGTH=1132	0
TR316200|c0_g3	Pattern95	1	2107.85	2433.35	2816.47	2578.04	2886.38	2797.8	2784.12	3739.42	3270.82	0	0	7.73	0	0	0	6.4	4.25	3.85	gi|225425676|ref|XP_002275043.1|	PREDICTED: calvin cycle protein CP12-1, chloroplastic [Vitis vinifera]	5e-53	AT3G62410.1	| Symbols: CP12-2, CP12 | CP12 domain-containing protein 2 | chr3:23091006-23091401 FORWARD LENGTH=131	1e-31
TR87576|c5_g2	Pattern90	1	1475.45	1485.88	1637	2099	2003.03	1914.92	2189.94	2552.05	2290.37	1436.88	1026	1205.74	1566.34	1915.89	2186.97	1423	1390	1478.19	gi|719993794|ref|XP_010253988.1|	PREDICTED: RNA polymerase-associated protein CTR9 homolog [Nelumbo nucifera]	1e-12	AT5G60800.2	| Symbols: | Heavy metal transport/detoxification superfamily protein | chr5:24460822-24462464 REVERSE LENGTH=302	4e-06
TR140080|c2_g11	Pattern100	1	605.16	688.49	824	1698.06	1648.02	1825	1420.54	1633.37	1497.38	749	602	583	1515.61	1580.76	1568	1248.86	1375.01	1287.03	gi|697146147|ref|XP_009627215.1|	PREDICTED: uncharacterized protein LOC104117810 [Nicotiana tomentosiformis]	2e-42	AT2G40140.1	| Symbols: CZF1, ZFAR1, SZF2, ATSZF2 | zinc finger (CCCH-type) family protein | chr2:16772537-16774330 FORWARD LENGTH=597	0
TR132671|c5_g4	Pattern99	1	2047.13	1890.05	2319.51	3134.02	2968.74	3070.92	2648.69	3273.48	2752.68	2078.16	1946.77	1918	2490.82	2784.03	2977	1815.25	2075	1837	gi|763808984|gb|KJB75886.1|	hypothetical protein B456_012G063000 [Gossypium raimondii]	0	AT3G01540.2	| Symbols: DRH1, ATDRH1 | DEAD box RNA helicase 1 | chr3:213077-216142 REVERSE LENGTH=619	0
TR154186|c1_g2	Pattern101	1	1323.9	1264.59	1630	2427.7	2392.03	2184.57	1835.53	2619.15	2180.06	1307.77	1361.71	1104.51	2255.19	2281.81	2059.73	1606.28	1613.92	1343.86	gi|763816524|gb|KJB83376.1|	hypothetical protein B456_013G244600 [Gossypium raimondii]	1e-102	AT5G19780.1	| Symbols: TUA5 | tubulin alpha-5 | chr5:6687212-6688926 FORWARD LENGTH=450	4e-103
TR121690|c3_g1	Pattern90	1	1840	1804	2098.86	2924.79	2576.27	2416.97	2318	3186.03	2649.97	1740.83	1595	1619.23	2111.02	2498	2510.35	1773.99	1870	1510.99	gi|763759451|gb|KJB26782.1|	hypothetical protein B456_004G259300 [Gossypium raimondii]	6e-118	AT1G15750.1	| Symbols: WSIP1, TPL | Transducin family protein / WD-40 repeat family protein | chr1:5415086-5420359 REVERSE LENGTH=1131	3e-172
TR98845|c1_g1	Pattern24	1	6697.06	6429.06	7485.12	5108.16	4233.15	3966	7877.4	7399.21	7744.92	4142.15	3722.89	4228.66	3484.24	4083.95	4045	3190.02	4870.93	3349.05	gi|694316325|ref|XP_009379581.1|	PREDICTED: chlorophyll a-b binding protein CP24 10A, chloroplastic [Pyrus x bretschneideri]	6e-66	AT1G15820.1	| Symbols: LHCB6, CP24 | light harvesting complex photosystem II subunit 6 | chr1:5446685-5447676 REVERSE LENGTH=258	4e-41
TR163155|c3_g2	Pattern58	1	1749	1202	1899	1049	871	950	3105	2077	2077	1682.08	1875	1745.99	1578	1582	1779	2700.02	3102	2482.2	gi|720012805|ref|XP_010259974.1|	PREDICTED: protein ALUMINUM SENSITIVE 3 [Nelumbo nucifera]	2e-48	AT2G37330.1	| Symbols: ALS3 | aluminum sensitive 3 | chr2:15669190-15670172 FORWARD LENGTH=273	3e-45
TR132261|c3_g4	Pattern150	1	965	885	1112.65	1701.07	1767.08	1745.28	1807.71	1956.82	1605.94	766	673.07	720.04	1137.36	1476.91	1414.96	1031.11	1216.78	903.78	gi|567919862|ref|XP_006451937.1|	hypothetical protein CICLE_v10007996mg [Citrus clementina]	0	AT4G21760.1	| Symbols: BGLU47 | beta-glucosidase 47 | chr4:11561229-11563871 FORWARD LENGTH=535	2e-90
TR242033|c0_g1	Pattern104	1	1405	1477	1838	2466	2556	2769.99	2043	2899.05	2179	1670.95	1650.82	1642	1817	2207	2329	1683	1582	1719.58	gi|641829600|gb|KDO48715.1|	hypothetical protein CISIN_1g015695mg [Citrus sinensis]	8e-72	AT3G44110.1	| Symbols: ATJ3, ATJ | DNAJ homologue 3 | chr3:15869115-15871059 REVERSE LENGTH=420	4e-65
TR109385|c0_g1	Pattern60	1	4307.35	4939	5270.04	3623	3558.37	3354.01	5037.93	6327.95	5539.02	5017.54	4416.11	4383	4052.99	4253	3937	4590	5021	3783.64	gi|210063564|gb|ACJ06541.1|	cyclophilin [Camellia oleifera]	2e-111	AT5G58730.1	| Symbols: | pfkB-like carbohydrate kinase family protein | chr5:23723627-23725324 REVERSE LENGTH=353	3e-120
TR152713|c6_g4	Pattern57	1	1977.97	2138.99	2390.96	2001.17	2314	2212.21	2464.04	3397.03	3029.97	2604	2668.94	2654.43	2547.56	2783.87	3203.06	2867.94	2812.74	2342.11	gi|575456450|gb|AHG94610.1|	alpha galactosidase [Camellia sinensis]	0	AT5G08370.1	| Symbols: AtAGAL2, AGAL2 | alpha-galactosidase 2 | chr5:2691116-2693441 REVERSE LENGTH=396	0
TR128908|c4_g3	Pattern28	1	787.99	782.69	1061	1683.32	1791	1512.83	1527.01	1994.4	1493.15	846.54	890.73	826	1475	1483.92	1478	1047.96	1333.66	1042.45	gi|460404863|ref|XP_004247899.1|	PREDICTED: uncharacterized protein LOC101252226 [Solanum lycopersicum]	1e-34	AT4G14200.1	| Symbols: | Pentatricopeptide repeat (PPR) superfamily protein | chr4:8185524-8188667 REVERSE LENGTH=784	6e-08
TR146020|c7_g1	Pattern28	1	771.98	821.87	858.02	1350	1419	1432	1357.03	1917.9	1558.42	942	967	789	1478	1405	1446	1322	1437	1153.38	gi|567891621|ref|XP_006438331.1|	hypothetical protein CICLE_v10033163mg [Citrus clementina]	1e-42	AT5G64920.1	| Symbols: CIP8 | COP1-interacting protein 8 | chr5:25944338-25945342 REVERSE LENGTH=334	2e-41
TR80337|c4_g1	Pattern28	1	955.19	906.82	1482	1817.17	2000.98	2269.81	1683.05	2391.02	1649.93	1064.21	1311.54	1127.32	1632.97	1742	1859.54	1762.79	1749.02	1492.88	gi|641814122|gb|KDO37774.1|	hypothetical protein CISIN_1g028408mg [Citrus sinensis]	2e-60	AT1G53670.1	| Symbols: MSRB1, ATMSRB1 | methionine sulfoxide reductase B 1 | chr1:20036687-20038074 FORWARD LENGTH=202	4e-51
TR97275|c3_g1	Pattern101	1	625.5	787.77	782.12	2300.89	2211.69	1501.41	1259.18	1810.28	1499.39	813.15	675.44	629.6	1482.52	1417.77	1598.31	1076.86	803.91	773.26	gi|703067674|ref|XP_010088030.1|	Lysosomal beta glucosidase [Morus notabilis]	9e-96	AT5G20950.1	| Symbols: | Glycosyl hydrolase family protein | chr5:7107609-7110775 REVERSE LENGTH=624	2e-81
TR158820|c2_g2	Pattern200	1	491.81	526.55	751	1759.37	1932.95	1948	1121.98	1793.52	1221	435	497.87	406	1408	1369.06	1463	1023	930	910	gi|567855577|ref|XP_006420908.1|	hypothetical protein CICLE_v10005201mg [Citrus clementina]	4e-75	AT5G59530.1	| Symbols: | 2-oxoglutarate (2OG) and Fe(II)-dependent oxygenase superfamily protein | chr5:23994434-23995715 REVERSE LENGTH=364	6e-64
TR130724|c0_g1	Pattern153	1	597	622	772	1636.22	1742	1925	1493	1539	1326	556	673.42	644	1061	1631	1267	746	911	715.95	gi|747102038|ref|XP_011099165.1|	PREDICTED: receptor-like protein kinase FERONIA [Sesamum indicum]	0	AT3G51550.1	| Symbols: FER | Malectin/receptor-like protein kinase family protein | chr3:19117877-19120564 REVERSE LENGTH=895	0
TR79233|c1_g1	Pattern62	1	2887.55	2670.23	3234	2661.97	2357	2006.28	3687.34	3878.98	3590.08	3460.51	3126.02	2729.99	3206	3750.87	3767.02	3444.77	3887.01	3246.83	gi|685878425|gb|AIP89952.1|	prenyltransferase [Ipomoea batatas]	2e-121	AT4G36810.1	| Symbols: GGPS1 | geranylgeranyl pyrophosphate synthase 1 | chr4:17343513-17344628 FORWARD LENGTH=371	3e-165
TR140468|c2_g1	Pattern80	1	1246.51	1196.76	1510.11	1987.39	1976	2002.12	1784.06	2514.54	2012.68	1382.79	1187.09	1189.57	1845.63	2287.31	2120.54	1554.37	1808.71	1509.58	gi|747100962|ref|XP_011098589.1|	PREDICTED: protein IQ-DOMAIN 31-like isoform X2 [Sesamum indicum]	4e-21	AT1G74690.1	| Symbols: IQD31 | IQ-domain 31 | chr1:28061498-28063924 REVERSE LENGTH=587	6e-89
TR153551|c3_g1	Pattern102	1	1374.19	1251	1783	2154	2259	2364.97	1943	2675	2147.95	1509	1270.65	1430	1845	2034	1934	1397	1525	1335.09	gi|661884408|emb|CDP11965.1|	unnamed protein product [Coffea canephora]	0	AT1G21380.1	| Symbols: | Target of Myb protein 1 | chr1:7485806-7488032 REVERSE LENGTH=506	8e-116
TR132294|c6_g4	Pattern40	1	1774.27	1822.05	2034.48	1856.09	1954.98	1739.91	2360.99	2991.49	2635.42	2125.78	1962.99	1741.1	2313.55	2505.97	2166.78	2383.24	2484.31	1871.08	gi|460367072|ref|XP_004229399.1|	PREDICTED: GTP-binding protein SAR1A [Solanum lycopersicum]	1e-114	AT4G02080.1	| Symbols: ASAR1, ATSARA1C, ATSAR2, SAR2 | secretion-associated RAS super family 2 | chr4:921554-922547 FORWARD LENGTH=193	8e-83
TR152831|c1_g3	Pattern101	1	1747.08	1671	2111.97	2517.57	2534.11	2389	2297.01	2964.32	2625.36	1834	1840.07	1705.72	2208.13	2391.74	2601.99	1995.96	2050	1752.98	gi|460393996|ref|XP_004242592.1|	PREDICTED: probable cyclic nucleotide-gated ion channel 5 [Solanum lycopersicum]	1e-12	AT5G57940.1	| Symbols: ATCNGC5, CNGC5 | cyclic nucleotide gated channel 5 | chr5:23457116-23460439 FORWARD LENGTH=717	8e-12
TR79328|c3_g2	Pattern110	1	2263.67	2254.85	2690	2210.4	2271	2179	2794	3594	3177	2217.13	2247.71	2027.75	2104.99	2278	2213	2258.54	2438.13	2027	gi|672124967|ref|XP_008785887.1|	PREDICTED: V-type proton ATPase 16 kDa proteolipid subunit-like [Phoenix dactylifera]	1e-72	AT1G19910.1	| Symbols: AVA-P2, AVA-2PE, ATVHA-C2 | ATPase, F0/V0 complex, subunit C protein | chr1:6913317-6914322 FORWARD LENGTH=165	2e-70
TR128124|c0_g1	Pattern101	1	1141	1057.33	1353.41	2196	2127.39	1917.98	1576	2413.1	1915.9	1212	941.45	929	1596.99	1929	1973.83	1502.04	1225.98	1109.49	gi|731405827|ref|XP_002274319.3|	PREDICTED: putative E3 ubiquitin-protein ligase LIN [Vitis vinifera]	6e-66	AT1G31280.1	| Symbols: AGO2 | Argonaute family protein | chr1:11181777-11185112 FORWARD LENGTH=1014	2e-69
TR118497|c2_g2	Pattern153	1	859.72	966	1163	2140.28	2073.63	2219.94	1445.96	2176.55	1715.56	1048.74	821	852.16	1467.11	1620.89	1881.92	1142.79	1119.93	1038.81	gi|225434947|ref|XP_002283746.1|	PREDICTED: CAX-interacting protein 4 [Vitis vinifera]	4e-74	AT2G28910.1	| Symbols: CXIP4 | CAX interacting protein 4 | chr2:12415992-12416990 REVERSE LENGTH=332	3e-65
TR164271|c3_g1	Pattern118	1	1476.31	1327.48	2086.49	2411.5	2345.43	2677.73	2162.18	2852.14	2222.26	1827.27	1885.66	1766	2425.67	2606.99	2723.84	2148.77	2287.04	2348.09	gi|703080891|ref|XP_010091543.1|	Peroxisomal membrane protein 11C [Morus notabilis]	4e-131	AT1G01820.1	| Symbols: PEX11C | peroxin 11c | chr1:296213-297723 REVERSE LENGTH=235	8e-127
TR80051|c0_g1	Pattern49	1	1961	2070.99	2346.99	2152	2247	2182.11	2472.01	3338.92	2911.09	1743	1402	1658.89	1731.99	2047.51	2055.04	1846	1847.99	1546.01	gi|357973574|gb|AET97663.1|	TCP transcription factor [Camellia sinensis]	3e-125	AT4G18390.1	| Symbols: TCP2 | TEOSINTE BRANCHED 1, cycloidea and PCF transcription factor 2 | chr4:10163212-10164309 REVERSE LENGTH=365	9e-40
TR85883|c1_g1	Pattern101	1	288	312	390.82	1378.57	1412.25	1471	1070.87	1250.72	1010.88	380	359.28	404	1463.01	1348.6	1408.99	800.9	953.97	688.1	gi|698426049|ref|XP_009786217.1|	PREDICTED: uncharacterized protein LOC104234359 [Nicotiana sylvestris]	7e-131	AT5G64430.1	| Symbols: | Octicosapeptide/Phox/Bem1p family protein | chr5:25762540-25764081 REVERSE LENGTH=513	9e-74
TR158242|c1_g2	Pattern28	1	421	433.86	777	1335.92	1387.17	1703.46	1217.68	1734.01	1019.56	454	539.62	470	1044.04	867	1183.02	987	1004	982.9	gi|225424732|ref|XP_002266096.1|	PREDICTED: WAT1-related protein At5g40240 [Vitis vinifera]	6e-53	AT3G28050.1	| Symbols: | nodulin MtN21 /EamA-like transporter family protein | chr3:10442984-10445216 FORWARD LENGTH=367	2e-77
TR143039|c14_g10	Pattern113	1	555.46	525.13	783.03	910.12	984.88	849.73	1376.1	1542.57	1280.32	699.2	904.01	834.66	1169.83	1345.4	1375.21	867.58	1519.23	961.46	gi|31506019|gb|AAP48991.1|	expansin [Sambucus nigra]	1e-35	AT2G40610.1	| Symbols: ATEXPA8, EXP8, ATEXP8, ATHEXP ALPHA 1.11, EXPA8 | expansin A8 | chr2:16949121-16950472 REVERSE LENGTH=253	3e-34
TR129839|c4_g1	Pattern83	1	807	734	1315	1440	1485.04	1610	1459.16	2253.01	1472	1060	1348	1225	1614.76	1625.63	1619.04	1789.49	1872.96	1653.56	gi|719982574|ref|XP_010250494.1|	PREDICTED: uncharacterized protein At4g14100-like [Nelumbo nucifera]	2e-85	AT3G23760.1	| Symbols: | FUNCTIONS IN: molecular_function unknown; INVOLVED IN: biological_process unknown; LOCATED IN: vacuole; EXPRESSED IN: 20 plant structures; EXPRESSED DURING: 13 growth stages; BEST Arabidopsis thaliana protein match is: transferases, transferring glycosyl groups (TAIR:AT4G14100.1); Has 108 Blast hits to 104 proteins in 19 species: Archae - 0; Bacteria - 0; Metazoa - 8; Fungi - 0; Plan…	8e-73
TR123599|c0_g2	Pattern50	1	854	742	984.98	1127	988	712	1740	1631	1526	574	614.01	457	718	746	847	1050.01	1051	972	gi|359497244|ref|XP_003635462.1|	PREDICTED: 15.4 kDa class V heat shock protein [Vitis vinifera]	9e-65	AT4G21870.1	| Symbols: | HSP20-like chaperones superfamily protein | chr4:11603756-11604285 REVERSE LENGTH=134	8e-34
TR106289|c5_g7	Pattern177	1	1026	1203	1543	1886.01	2018.45	1912.94	1728	2438.67	1916	1436.02	1496	1321	1797	1984	1963.14	1735	1988.99	1557	gi|567865831|ref|XP_006425538.1|	hypothetical protein CICLE_v100254672mg, partial [Citrus clementina]	0	AT4G36195.1	| Symbols: | Serine carboxypeptidase S28 family protein | chr4:17127202-17129787 FORWARD LENGTH=488	0
TR128958|c1_g4	Pattern101	1	2253.61	1832	2404.13	2712.99	2753.98	2835.58	2717.85	3134.67	2941.99	2299.07	1887.03	1730.04	2332.98	2846.4	2818.02	2066.08	2196.92	2006	gi|147833057|emb|CAN70546.1|	hypothetical protein VITISV_013807 [Vitis vinifera]	1e-81	AT5G57870.1	| Symbols: eIFiso4G1 | MIF4G domain-containing protein / MA3 domain-containing protein | chr5:23439755-23443433 FORWARD LENGTH=780	3e-144
TR109469|c1_g1	Pattern87	1	1421.14	1354	1790	2285.17	2218.11	2125.91	2208.28	2452.22	2203.98	1207.04	1293	937.39	1406	1876	1679	1388	1481.96	1125	gi|568826976|ref|XP_006467844.1|	PREDICTED: uncharacterized protein LOC102614489 isoform X2 [Citrus sinensis]	2e-08	AT1G61100.1	| Symbols: | disease resistance protein (TIR class), putative | chr1:22508831-22512122 REVERSE LENGTH=808	2e-116
TR145393|c8_g1	Pattern20	1	1644	1675	2234.1	2586.03	2735	2919.27	2144	3245.65	2457.27	1932.09	1725.12	2114	2475	2654	2968.04	2323.53	2420.99	2125.04	gi|225446014|ref|XP_002268720.1|	PREDICTED: uncharacterized protein LOC100249657 [Vitis vinifera]	6e-60	AT5G57345.1	| Symbols: | unknown protein; Has 30201 Blast hits to 17322 proteins in 780 species: Archae - 12; Bacteria - 1396; Metazoa - 17338; Fungi - 3422; Plants - 5037; Viruses - 0; Other Eukaryotes - 2996 (source: NCBI BLink). | chr5:23229562-23230587 REVERSE LENGTH=188	2e-42
TR129817|c5_g2	Pattern80	1	1161.31	1118.13	1324.94	1718.96	1633.15	1527.01	1910.11	2117.41	1870.01	1372.49	1108	1183.03	2059.56	2397.4	2039	1320.99	1895.02	1105	gi|694391352|ref|XP_009371200.1|	PREDICTED: ABC transporter B family member 2-like [Pyrus x bretschneideri]	0	AT4G25960.1	| Symbols: PGP2 | P-glycoprotein 2 | chr4:13177438-13183425 FORWARD LENGTH=1273	5e-153
TR148213|c2_g1	Pattern101	1	1300.67	1188.51	1543.36	2026.75	2025.19	1801.53	2027.74	2093.99	2199.34	1463.82	1058.02	1113	1996	2266.94	2073.75	1361.44	1657.96	1154.02	gi|747068696|ref|XP_011081115.1|	PREDICTED: uncharacterized protein LOC105164204 [Sesamum indicum]	0	AT1G12330.1	| Symbols: | unknown protein; INVOLVED IN: biological_process unknown; LOCATED IN: chloroplast; EXPRESSED IN: 21 plant structures; EXPRESSED DURING: 12 growth stages; BEST Arabidopsis thaliana protein match is: unknown protein (TAIR:AT5G12900.1); Has 249 Blast hits to 249 proteins in 27 species: Archae - 0; Bacteria - 0; Metazoa - 7; Fungi - 14; Plants - 217; Viruses - 0; Other Eukaryotes - 11 (s…	6e-156
TR77343|c7_g5	Pattern101	1	2016.5	2158.65	2427.51	1781.86	1781.97	1643.32	2664.52	3301.44	2924.54	2263.7	1908.97	2098.74	1907.85	1900.75	2001.43	2341.52	2555.61	2023.59	gi|697159832|ref|XP_009588682.1|	PREDICTED: outer envelope pore protein 16, chloroplastic [Nicotiana tomentosiformis]	2e-49	AT2G28900.1	| Symbols: OEP16, ATOEP16-L, ATOEP16-1, OEP16-1 | outer plastid envelope protein 16-1 | chr2:12414423-12415459 REVERSE LENGTH=148	6e-13
TR155182|c2_g1	Pattern101	1	1087	917.99	1348.91	1959	2094.04	2322.58	1584.63	2279.25	1772	1156	1362	1141.01	1491	1898.93	2128.18	1395.94	1537.56	1421.85	gi|731409609|ref|XP_010657257.1|	PREDICTED: uncharacterized protein LOC100248207 [Vitis vinifera]	0	AT5G35690.1	| Symbols: | CONTAINS InterPro DOMAIN/s: WLM (InterPro:IPR013536), PUB domain (InterPro:IPR018997), PUG domain (InterPro:IPR006567); BEST Arabidopsis thaliana protein match is: zinc ion binding (TAIR:AT1G55915.1); Has 30201 Blast hits to 17322 proteins in 780 species: Archae - 12; Bacteria - 1396; Metazoa - 17338; Fungi - 3422; Plants - 5037; Viruses - 0; Other Eukaryotes - 2996 (source: NCBI BLi…	1e-18
TR91992|c4_g6	Pattern104	1	951	904	1229	1666.1	1775.41	1956.1	1597.71	2157.34	1606.01	1055.07	1202.28	864.99	1340	1521.99	1596.61	1173.88	1328	1230.67	gi|359480485|ref|XP_003632475.1|	PREDICTED: protein SCAI [Vitis vinifera]	0	AT4G40050.1	| Symbols: | Protein of unknown function (DUF3550/UPF0682) | chr4:18561206-18563727 REVERSE LENGTH=599	0
TR119451|c9_g3	Pattern195	1	1320.89	1212.98	1554.03	2108.98	2075.99	2060.95	1742	2404.99	2208	1302	1105	1127.01	1754.86	2206.03	2009.26	1411.11	1544	1236.73	gi|1698548|gb|AAB37246.1|	calmodulin-binding protein [Nicotiana tabacum]	0	AT2G18750.1	| Symbols: | Calmodulin-binding protein | chr2:8125827-8128363 FORWARD LENGTH=622	9e-175
TR124580|c5_g4	Pattern104	1	447	434.07	700	1728.51	1829	2151	1082	1567.91	1197	537	630	518	1178	1297	1430	1048.56	1069	1083.87	gi|225434355|ref|XP_002268300.1|	PREDICTED: probable serine/threonine-protein kinase WNK4 [Vitis vinifera]	8e-36	AT3G51630.1	| Symbols: WNK5, ZIK1, ATWNK5 | with no lysine (K) kinase 5 | chr3:19149487-19151924 FORWARD LENGTH=549	2e-131
TR166209|c6_g20	Pattern199	1	276	257.79	298	649.48	667.41	561.41	873.73	1122.7	1097.62	257	159.12	187	343.48	339.64	449.38	547.6	636.21	485.58	gi|302143108|emb|CBI20403.3|	unnamed protein product [Vitis vinifera]	1e-32	AT4G27310.1	| Symbols: | B-box type zinc finger family protein | chr4:13675853-13676616 FORWARD LENGTH=223	2e-29
TR99044|c5_g1	Pattern17	1	3453	3689.03	4063.4	2670.05	2471	2378.98	3883.61	4705	4878.99	3750.95	3131.01	3182.5	3330.7	3719.89	2809.95	3256.57	3316.87	2556.02	gi|729382702|ref|XP_010550770.1|	PREDICTED: tubulin beta-8 chain-like [Tarenaya hassleriana]	1e-165	AT5G23860.1	| Symbols: TUB8 | tubulin beta 8 | chr5:8042962-8044528 FORWARD LENGTH=449	5e-165
TR114199|c7_g2	Pattern153	1	902.75	745.08	1024.83	1660.34	1756.79	1498.53	1377.03	1856.78	1700.43	918.06	759.42	776.43	1159.23	1468.5	1447.96	998.43	966.35	914.7	gi|661888213|emb|CDP08330.1|	unnamed protein product [Coffea canephora]	7e-63	AT2G44730.1	| Symbols: | Alcohol dehydrogenase transcription factor Myb/SANT-like family protein | chr2:18437447-18438565 REVERSE LENGTH=372	4e-24
TR103212|c4_g2	Pattern80	1	1106.31	977	1291.03	1827	1690	1801	1551.44	2234	1830	1296.93	1131.09	942.03	1835.49	2032.05	1957.98	1492.95	1629	1315.87	gi|596127905|ref|XP_007222054.1|	hypothetical protein PRUPE_ppa003128mg [Prunus persica]	0	AT2G01910.1	| Symbols: ATMAP65-6, MAP65-6 | Microtubule associated protein (MAP65/ASE1) family protein | chr2:417191-420182 FORWARD LENGTH=608	5e-70
TR158236|c2_g2	Pattern199	1	245	249	331	1120	1378.13	1333	770	1307.02	985	380	333	439.2	1283.04	1428	1659	1025.09	916	908	gi|225458563|ref|XP_002282597.1|	PREDICTED: patatin-like protein 2 isoform X1 [Vitis vinifera]	2e-24	AT2G26560.1	| Symbols: PLP2, PLA IIA, PLA2A | phospholipase A 2A | chr2:11293912-11295708 REVERSE LENGTH=407	2e-89
TR132695|c5_g1	Pattern42	1	1107.37	1004.22	1240.71	1188.3	1185.58	1181.52	1865.07	1976.34	1746.26	1112.42	1099.23	921.77	1202.63	1518.12	1366.03	1493.72	1539.47	1229.15	gi|747085039|ref|XP_011089957.1|	PREDICTED: uncharacterized protein LOC105170752 [Sesamum indicum]	0	AT2G28120.1	| Symbols: | Major facilitator superfamily protein | chr2:11985934-11987667 FORWARD LENGTH=577	0
TR165593|c0_g3	Pattern196	1	360	370	437	1587.01	1859	1316.58	898	1350.07	1154	234	216.22	227	675	694.83	911	537.58	455.24	452	gi|731391982|ref|XP_010650951.1|	PREDICTED: uncharacterized protein LOC104879535 isoform X5 [Vitis vinifera]	7e-35	AT2G32700.7	| Symbols: LUH | LEUNIG_homolog | chr2:13867235-13871844 FORWARD LENGTH=806	1e-11
TR170637|c5_g1	Pattern102	1	646.95	738.73	947.26	2315.74	2104.13	1858.79	1276.78	1909.38	1380.39	711.97	477	552.75	1766.78	1228.08	1651.72	832.96	510.22	656.1	gi|590568850|ref|XP_007010913.1|	CP12 domain-containing protein 3 [Theobroma cacao]	2e-31	AT1G76560.1	| Symbols: CP12-3 | CP12 domain-containing protein 3 | chr1:28728285-28728689 FORWARD LENGTH=134	1e-29
TR123664|c2_g1	Pattern12	1	1313	1445.03	1659	1637	1496	1626	1977.04	2579.29	2087.76	1355	1426	1221	1628	1975	1563.95	1665	1948.91	1581.61	gi|743890420|ref|XP_011039044.1|	PREDICTED: aspartic proteinase-like [Populus euphratica]	0	AT1G11910.1	| Symbols: APA1, ATAPA1 | aspartic proteinase A1 | chr1:4017119-4019874 REVERSE LENGTH=506	2e-169
TR132255|c6_g5	Pattern70	1	3403.87	2980.93	3856.01	2427.84	2271	2669.92	4208	4035.61	4212.92	4166.85	4240.39	3622.21	3302.96	3478.73	2870.04	3361.78	4033.95	2997	gi|720038628|ref|XP_010268041.1|	PREDICTED: dnaJ protein ERDJ3B [Nelumbo nucifera]	1e-105	AT2G29660.1	| Symbols: | zinc finger (C2H2 type) family protein | chr2:12679346-12680467 FORWARD LENGTH=373	5e-104
TR145389|c4_g7	Pattern101	1	286	333	938	2122.85	1819	2209.16	1310.51	1545	909.42	561	635	845	2549	1623	1678	907	1018	1225	gi|350996670|gb|AEQ37177.1|	xyloglucan endotransglucosylase/hydrolase [Diospyros kaki]	6e-162	AT5G65730.1	| Symbols: XTH6 | xyloglucan endotransglucosylase/hydrolase 6 | chr5:26299080-26300290 FORWARD LENGTH=292	2e-144
TR78960|c6_g1	Pattern101	1	889	783	1080	1781.04	1683	1494	1545	1809	1605	774.81	966	671	1376	1940	1615.01	1163	1342	956.03	gi|697189068|ref|XP_009603581.1|	PREDICTED: putative E3 ubiquitin-protein ligase XBAT34 isoform X2 [Nicotiana tomentosiformis]	1e-100	AT3G23280.1	| Symbols: XBAT35 | XB3 ortholog 5 in Arabidopsis thaliana | chr3:8321588-8324109 FORWARD LENGTH=462	2e-118
TR112068|c10_g1	Pattern28	1	960.25	863.01	1178.4	1627.02	1561.74	1643.78	1689.39	1968.9	1546.92	1033.68	1142.88	772.99	1622.31	1843.99	1476.73	1362.42	1529.17	1388.18	gi|645225022|ref|XP_008219386.1|	PREDICTED: LOW QUALITY PROTEIN: transcription factor bHLH145-like [Prunus mume]	4e-127	AT5G09460.1	| Symbols: | sequence-specific DNA binding transcription factors;transcription regulators | chr5:2944437-2945417 REVERSE LENGTH=326	9e-25
TR88291|c1_g1	Pattern104	1	1108.29	1000.46	1389.01	1722.92	2069	2183.56	1591.01	2219.12	1888.73	1253.8	1137.33	1045.54	1462	1480.73	1745.17	1236.78	1219.11	1220.13	gi|568261626|gb|AHD25654.1|	hexokinase 1 (chloroplast) [Camellia sinensis]	4e-121	AT4G29130.1	| Symbols: ATHXK1, GIN2, HXK1 | hexokinase 1 | chr4:14352338-14354865 REVERSE LENGTH=496	5e-96
TR129558|c4_g1	Pattern87	1	1180	909.11	1466	1681.01	1670.87	1552	1683.98	2316.13	1751.89	1023.14	830.99	999	1116	1414	1420.76	1119.64	1340.74	1075.11	gi|590680691|ref|XP_007040930.1|	Ankyrin repeat family protein [Theobroma cacao]	4e-41	AT5G07840.1	| Symbols: | Ankyrin repeat family protein | chr5:2506764-2507291 REVERSE LENGTH=175	2e-33
TR108294|c1_g2	Pattern166	1	1349	1265.76	1691.16	2705.18	2750.38	2578.45	1866.96	2508.24	2125.95	1739.94	1524.75	1449	2167.75	2880.99	3005.96	1924.87	1790.03	1686.55	gi|296086616|emb|CBI32251.3|	unnamed protein product [Vitis vinifera]	7e-36	AT4G03200.1	| Symbols: | catalytics | chr4:1408296-1412566 FORWARD LENGTH=818	6e-16
TR130915|c1_g1	Pattern76	1	2089	2115.09	2437.87	1760.58	1902.02	2022	2929.01	2954.31	2949.22	2968.98	2976.11	3143.06	2930.8	3746.95	3613.45	3311.01	4214.89	2988.13	gi|720066501|ref|XP_010276540.1|	PREDICTED: S-adenosylmethionine synthase 2 [Nelumbo nucifera]	7e-179	AT3G17390.1	| Symbols: MTO3, SAMS3, MAT4 | S-adenosylmethionine synthetase family protein | chr3:5952484-5953665 REVERSE LENGTH=393	1e-178
TR159534|c2_g2	Pattern119	1	743.7	662.02	1011.66	1882.37	2102.42	3005	1592	1636.74	1376.82	998.96	1393.47	1012.35	1774.96	2394.7	2205.02	1001.73	1633.75	1207.95	gi|225432774|ref|XP_002283288.1|	PREDICTED: uncharacterized protein LOC100256307 isoform X1 [Vitis vinifera]	8e-80	AT3G22810.1	| Symbols: | Plant protein of unknown function (DUF828) with plant pleckstrin homology-like region | chr3:8068595-8071559 FORWARD LENGTH=472	5e-66
TR105787|c1_g1	Pattern104	1	490	474.79	557.95	1019	941.01	771.61	1189.56	1237	1284.01	590.94	521	403	1144	1227.06	1205.88	1113.41	1146.13	890.01	gi|720077396|ref|XP_010241023.1|	PREDICTED: uncharacterized protein LOC104585747 [Nelumbo nucifera]	6e-112	AT5G54630.1	| Symbols: | zinc finger protein-related | chr5:22192607-22194260 REVERSE LENGTH=472	9e-102
TR90091|c1_g2	Pattern19	1	3767.18	3842.94	4297.11	3430.57	3492.54	3216.27	4313.24	5259.01	4521.02	4158.04	3845	3674.27	3197.99	3508	3460.09	3438.55	3853.2	3191.88	gi|565398050|ref|XP_006364593.1|	PREDICTED: malate dehydrogenase, chloroplastic-like [Solanum tuberosum]	0	AT3G47520.1	| Symbols: MDH | malate dehydrogenase | chr3:17513657-17514868 FORWARD LENGTH=403	2e-156
TR139241|c1_g1	Pattern95	1	1548.58	1447	2040.34	2231.35	2213.52	2670.9	2004.99	2878.56	2337.15	2334.13	3073.89	2013.54	2424.46	3486.09	3271.99	2332.18	2454.01	2112.53	gi|590675901|ref|XP_007039581.1|	S-adenosyl-L-methionine-dependent methyltransferases superfamily protein [Theobroma cacao]	0	AT4G18030.1	| Symbols: | S-adenosyl-L-methionine-dependent methyltransferases superfamily protein | chr4:10012850-10015267 REVERSE LENGTH=621	0
TR102195|c3_g1	Pattern28	1	310	412	334.21	1328	1178	1010	920.01	1357.93	962	567	362	427	1820.95	1349.02	1326.89	1069.05	1134.77	822.42	gi|743923049|ref|XP_011005605.1|	PREDICTED: leucine-rich repeat receptor-like serine/threonine/tyrosine-protein kinase SOBIR1 [Populus euphratica]	0	AT2G31880.1	| Symbols: SOBIR1, EVR | Leucine-rich repeat protein kinase family protein | chr2:13554920-13556845 FORWARD LENGTH=641	0
TR79899|c5_g7	Pattern169	1	687.46	825.63	732.82	1508.57	1613.92	1553.68	1310.22	1605.04	1514.23	1291.44	916.09	1380.61	3015.34	2660.87	2873.43	1324.6	1746.91	1312.06	gi|697110446|ref|XP_009609090.1|	PREDICTED: polyubiquitin 11, partial [Nicotiana tomentosiformis]	5e-90	AT4G05050.1	| Symbols: UBQ11 | ubiquitin 11 | chr4:2588271-2588960 REVERSE LENGTH=229	5e-92
TR132785|c2_g3	Pattern28	1	514.94	511	692.36	1273.42	1392.8	1626.41	1265.27	1515.01	1117.66	606	697.19	548.42	1271.54	1135.26	1282.1	996.65	1271.36	963.34	gi|661882446|emb|CDP14026.1|	unnamed protein product [Coffea canephora]	1e-56	AT1G64940.1	| Symbols: CYP89A6 | cytochrome P450, family 87, subfamily A, polypeptide 6 | chr1:24123789-24125324 FORWARD LENGTH=511	1e-165
TR124005|c5_g1	Pattern83	1	1329.19	1249	1752.1	1683.14	1931.98	1765.55	1778	2732.95	1996.13	1811.06	1867.94	1668.43	1765.84	1772.01	1998.29	2063.58	2134	1778.18	gi|731421117|ref|XP_010661626.1|	PREDICTED: vestitone reductase isoform X2 [Vitis vinifera]	2e-139	AT2G45400.1	| Symbols: BEN1 | NAD(P)-binding Rossmann-fold superfamily protein | chr2:18703960-18706235 REVERSE LENGTH=364	4e-109
TR165668|c2_g5	Pattern155	1	642.73	564.72	797.85	1372.24	1397.59	1339.8	1153.9	1549.65	1478.25	755.58	549.63	621.23	1474.52	1529.51	1530.66	1111.93	1183.11	1103.72	gi|697171608|ref|XP_009594732.1|	PREDICTED: exocyst complex component EXO70B1 [Nicotiana tomentosiformis]	1e-28	AT5G58430.1	| Symbols: ATEXO70B1, EXO70B1 | exocyst subunit exo70 family protein B1 | chr5:23621460-23623334 REVERSE LENGTH=624	0
TR153565|c3_g3	Pattern78	1	612	593.63	739.57	1117.18	1137.46	1236	1264	1513	1341	776.07	896.69	647.02	1315	1323	1293.99	1231.03	1662.2	1070.03	gi|747048057|ref|XP_011070022.1|	PREDICTED: membrane steroid-binding protein 2-like [Sesamum indicum]	1e-94	AT3G48890.1	| Symbols: ATMP2, ATMAPR3, MSBP2, MAPR3 | membrane-associated progesterone binding protein 3 | chr3:18129669-18131353 FORWARD LENGTH=233	2e-28
TR98214|c2_g2	Pattern45	1	1603.61	1645.03	2274.01	1829.34	1961	2021.12	2302.92	3073.26	2317.94	2311.21	2295.01	1967.54	2125.12	2265.48	2407.99	2751.47	2853.29	2380.16	gi|657965531|ref|XP_008374426.1|	PREDICTED: iron-sulfur cluster assembly protein 1-like [Malus domestica]	1e-92	AT4G22220.1	| Symbols: ISU1, ATISU1 | SufE/NifU family protein | chr4:11759444-11760881 REVERSE LENGTH=167	5e-14
TR103192|c5_g4	Pattern118	1	959	993	1142	1727	1696.1	2056	1519	2244.42	1502	1122.13	1249	1249.02	2118.08	1686.25	2264.91	1661.79	1803	1624.66	gi|302566881|gb|ADL41189.1|	lipoxygenase [Camellia sinensis]	0	AT3G22400.1	| Symbols: LOX5 | PLAT/LH2 domain-containing lipoxygenase family protein | chr3:7927011-7931167 FORWARD LENGTH=886	0
TR131351|c11_g1	Pattern146	1	688	689.83	873	1095	1279.61	1398.14	1419	1690.03	1311.67	1320	1612	1442	1480.36	1754.94	2033	1787	2502.99	1953.78	gi|342730592|gb|AEL33279.1|	late embryogenesis abundant protein [Camellia sinensis]	3e-85	AT1G01470.1	| Symbols: LEA14, LSR3 | Late embryogenesis abundant protein | chr1:172295-172826 REVERSE LENGTH=151	2e-52
TR115325|c0_g2	Pattern104	1	380	462	682	1634.1	2101	2444.13	998.68	1663	1027	360	361	438.37	1274.59	948	1369	686.73	735	841	gi|590588126|ref|XP_007016129.1|	Quinone reductase family protein isoform 1 [Theobroma cacao]	6e-132	AT5G58800.1	| Symbols: | Quinone reductase family protein | chr5:23746032-23746895 REVERSE LENGTH=207	2e-108
TR89280|c4_g2	Pattern101	1	555	652	796	2120.06	2285.23	2570	1112.03	1861.03	1187	671	774	786.14	1550	1742	2102	1150	997.87	1026.31	gi|359492154|ref|XP_003634371.1|	PREDICTED: bifunctional nuclease 2 [Vitis vinifera]	0	AT1G19660.1	| Symbols: | Wound-responsive family protein | chr1:6800361-6802240 REVERSE LENGTH=329	4e-160
TR96490|c7_g1	Pattern101	1	1013.81	955.63	1392.01	1834.01	2025.2	2026.41	1544.93	2214.98	1755.66	1129	1315.01	1152.81	1782	1808	1774.89	1402.05	1416.02	1257.48	gi|225470934|ref|XP_002265230.1|	PREDICTED: uncharacterized protein LOC100260339 isoform X2 [Vitis vinifera]	1e-30	AT2G46550.1	| Symbols: | unknown protein; BEST Arabidopsis thaliana protein match is: unknown protein (TAIR:AT1G01240.3); Has 72 Blast hits to 68 proteins in 13 species: Archae - 0; Bacteria - 0; Metazoa - 1; Fungi - 0; Plants - 71; Viruses - 0; Other Eukaryotes - 0 (source: NCBI BLink). | chr2:19112264-19113457 REVERSE LENGTH=397	2e-26
TR105436|c0_g1	Pattern153	1	515.97	527	755	1448.97	1650.92	1557	1004.11	1716.98	1230	556	627.96	543.34	1130	1132	1335	852	778.44	737.37	gi|703063427|ref|XP_010086959.1|	BTB/POZ domain-containing protein [Morus notabilis]	5e-132	AT5G67385.1	| Symbols: | Phototropic-responsive NPH3 family protein | chr5:26884754-26887083 FORWARD LENGTH=604	1e-136
TR164348|c7_g1	Pattern28	1	1556.98	1715	2141	2379.82	2616	2609	2133	2880	2544	1737	1526	1705	2346.75	2368	2647	2109.97	1971.12	1770	gi|720009697|ref|XP_010259018.1|	PREDICTED: probable transaldolase [Nelumbo nucifera]	0	AT1G12230.2	| Symbols: | Aldolase superfamily protein | chr1:4148050-4150708 FORWARD LENGTH=427	8e-178
TR140041|c4_g2	Pattern177	1	284.19	265.01	407.94	1214.61	1093.92	1480.68	1032.93	957.89	1105.34	485.01	666.97	408.97	1587.4	1549.42	1467.14	1049.77	1108.41	949.35	gi|310892564|gb|ADP37424.1|	ethylene-responsive-element-binding factor 9 [Petunia x hybrida]	2e-43	AT5G07580.1	| Symbols: | Integrase-type DNA-binding superfamily protein | chr5:2399525-2400349 FORWARD LENGTH=274	7e-36
TR102581|c3_g1	Pattern180	1	823.02	867.49	921.97	1629.4	1608.17	1523.35	1491.54	1651.09	1603.99	635.49	639.84	712.25	1124.35	1254.92	1411.17	744.25	847.09	592.79	gi|697164451|ref|XP_009591035.1|	PREDICTED: auxin-responsive protein IAA7-like [Nicotiana tomentosiformis]	1e-24	AT3G23050.1	| Symbols: IAA7, AXR2 | indole-3-acetic acid 7 | chr3:8194768-8196716 FORWARD LENGTH=243	8e-22
TR148222|c1_g2	Pattern76	1	1048	653.97	1731	2636.21	2542	3454.72	1737.46	2209.1	1614.91	301	389	233	257	368	323	280	232	246	gi|225433588|ref|XP_002269672.1|	PREDICTED: probable methionine--tRNA ligase [Vitis vinifera]	0	AT4G13780.1	| Symbols: | methionine--tRNA ligase, putative / methionyl-tRNA synthetase, putative / MetRS, putative | chr4:7993366-7998433 REVERSE LENGTH=797	1e-152
TR125995|c2_g3	Pattern78	1	913.79	930.77	1098.73	1502.77	1501.99	1387.39	1537	1871.38	1653.84	1011	775	776.68	1418.29	1573.03	1469	1141	1270.62	877	gi|297740062|emb|CBI30244.3|	unnamed protein product [Vitis vinifera]	4e-143	AT5G04560.2	| Symbols: DME | HhH-GPD base excision DNA repair family protein | chr5:1309786-1318091 FORWARD LENGTH=1987	9e-31
TR154984|c5_g2	Pattern10	1	1136.78	921	1346.82	1214.55	1284.34	1519.35	1591.94	2081.84	1847.02	1322.58	1297.81	1186.15	981.11	1356.95	1369.94	1389.71	1532.98	1481.17	gi|731391440|ref|XP_010650761.1|	PREDICTED: ankyrin repeat protein SKIP35-like [Vitis vinifera]	0	AT2G44090.1	| Symbols: | Ankyrin repeat family protein | chr2:18238682-18240828 REVERSE LENGTH=582	3e-100
TR112949|c3_g1	Pattern155	1	1016.78	969	1171.56	1916.98	1838	1665.49	1636	1917.96	1719.02	1140	1238.07	935.99	1887.65	2160.11	1915	1502	1606	1194	gi|590597920|ref|XP_007018750.1|	S-adenosyl-L-methionine-dependent methyltransferases superfamily protein isoform 1 [Theobroma cacao]	0	AT1G78240.1	| Symbols: TSD2, QUA2, OSU1 | S-adenosyl-L-methionine-dependent methyltransferases superfamily protein | chr1:29433173-29435815 REVERSE LENGTH=684	1e-06
TR99724|c0_g3	Pattern101	1	1027.1	972.58	1151.54	2075.72	2188.12	2024.75	1436.46	2088.29	1732.94	1181.17	879.82	963.09	1670.8	1891.98	2102.15	1236.37	1103.56	1203.25	gi|297742501|emb|CBI34650.3|	unnamed protein product [Vitis vinifera]	3e-112	AT1G63770.5	| Symbols: | Peptidase M1 family protein | chr1:23657791-23664243 REVERSE LENGTH=1013	2e-99
TR156120|c1_g1	Pattern25	1	722	767	1096.25	1371	1766	1649	1205	1950.01	1535	824.93	765.91	860.88	1007.51	918.13	1174.93	817.53	960.92	915.87	gi|802769174|ref|XP_012090283.1|	PREDICTED: uncharacterized protein LOC105648490 [Jatropha curcas]	2e-90	AT5G52190.1	| Symbols: | Sugar isomerase (SIS) family protein | chr5:21201817-21202443 REVERSE LENGTH=208	1e-82
TR106249|c5_g1	Pattern102	1	15878.9	15135.4	19417.9	9892.58	9048.57	8396.96	16468.6	18519.7	17546.3	17806.7	22501	16362.2	13865	14775	14746	16071.4	17614	13043	gi|567919984|ref|XP_006451998.1|	hypothetical protein CICLE_v10009198mg [Citrus clementina]	4e-44	AT5G54270.1	| Symbols: LHCB3, LHCB3*1 | light-harvesting chlorophyll B-binding protein 3 | chr5:22038424-22039383 FORWARD LENGTH=265	1e-44
TR114129|c0_g3	Pattern86	1	890.87	939.32	1333.18	1353.8	1627.56	1653.39	1482.83	2163.88	1615.38	1374.14	1203.22	1351.69	1682.74	1640.21	1919.29	1833.74	1624.08	1494.89	gi|596048686|ref|XP_007220410.1|	hypothetical protein PRUPE_ppa008244mg [Prunus persica]	6e-38	AT4G27250.1	| Symbols: | NAD(P)-binding Rossmann-fold superfamily protein | chr4:13642803-13644425 REVERSE LENGTH=354	1e-50
TR152320|c6_g1	Pattern81	1	677	571	954.69	1219	1298	1557	1394	1583.04	1319	579	725	555	948.07	989	955.17	771	1093	672	gi|595902448|ref|XP_007213923.1|	hypothetical protein PRUPE_ppa004280mg [Prunus persica]	0	AT4G19670.1	| Symbols: | RING/U-box superfamily protein | chr4:10699383-10701342 REVERSE LENGTH=532	0
TR145850|c3_g2	Pattern177	1	214.47	139.14	416.06	1170.11	1145.6	1529.61	908.21	1157.87	794.03	355.2	635.36	490.78	1047.24	1155.27	1306.43	879.11	1027.1	1106.23	gi|147833550|emb|CAN63851.1|	hypothetical protein VITISV_016796 [Vitis vinifera]	4e-117	AT1G32700.1	| Symbols: | PLATZ transcription factor family protein | chr1:11827588-11829444 FORWARD LENGTH=213	3e-95
TR163333|c4_g2	Pattern157	1	708	519.98	856.68	1820	1772.36	1720.15	1326.98	1575.13	1270	679.99	755	528.66	982.73	1061.62	1105.79	874.53	785.86	897.32	gi|802547434|ref|XP_012090202.1|	PREDICTED: glycosyltransferase family protein 64 protein C5 [Jatropha curcas]	3e-14	AT5G04500.1	| Symbols: | glycosyltransferase family protein 47 | chr5:1283604-1286155 FORWARD LENGTH=765	7e-15
TR116899|c1_g1	Pattern60	1	3134.81	2965.58	2807.65	1484.01	1487.37	1344.1	3286.2	3478.23	4228.11	3389.84	2386.12	2677.43	1884	2518	2005.54	2702.69	2542.23	1939.01	gi|76177061|gb|ABA40922.1|	4-coumaroyl CoA ligase [Camellia sinensis]	3e-28	AT1G65060.1	| Symbols: 4CL3 | 4-coumarate:CoA ligase 3 | chr1:24167385-24171457 REVERSE LENGTH=561	0
TR132695|c6_g4	Pattern76	1	1030	719	1686	2748.3	2617.03	3540.18	1641.19	2180.57	1697	110	129.48	112	91	160	151	91	81	109	gi|743868775|ref|XP_010905659.1|	PREDICTED: probable methionine--tRNA ligase isoform X1 [Elaeis guineensis]	3e-40	AT4G13780.1	| Symbols: | methionine--tRNA ligase, putative / methionyl-tRNA synthetase, putative / MetRS, putative | chr4:7993366-7998433 REVERSE LENGTH=797	0
TR140479|c0_g10	Pattern182	1	347	266	370.02	1882.98	1587	1576.03	985	1151.01	930.39	426	449.93	445	944.79	795	1166	623	763	758	gi|698515869|ref|XP_009802815.1|	PREDICTED: F-box/kelch-repeat protein At1g15670-like [Nicotiana sylvestris]	1e-171	AT1G15670.1	| Symbols: | Galactose oxidase/kelch repeat superfamily protein | chr1:5390119-5391198 FORWARD LENGTH=359	2e-55
TR110200|c2_g7	Pattern153	1	726	601.99	886	2063.52	2175.67	2470.11	1283.95	1650.66	1357	579.99	704.92	513.63	1212.26	1586.04	1477.99	915.09	899.36	850	gi|225470952|ref|XP_002264456.1|	PREDICTED: WD repeat-containing protein YMR102C-like [Vitis vinifera]	3e-170	AT5G24320.2	| Symbols: | Transducin/WD40 repeat-like superfamily protein | chr5:8284858-8287651 REVERSE LENGTH=698	6e-97
TR102836|c3_g2	Pattern28	1	1328.51	1226.43	1768.77	2155.02	2002.1	2491.34	2004.93	2430.55	1963.88	1453.21	1591.34	1378.9	1670.18	2107.55	1996.04	1639.2	1945.6	1580	gi|698579785|ref|XP_009777113.1|	PREDICTED: probable anion transporter 1, chloroplastic [Nicotiana sylvestris]	6e-46	AT2G29650.1	| Symbols: ANTR1, PHT4;1 | phosphate transporter 4;1 | chr2:12673685-12676003 REVERSE LENGTH=512	0
TR308890|c0_g1	Pattern177	1	124	160	261	1071	1112.95	1445	786	1169	664	298	352	491	1233.02	1051	1979	916	1294	1095	gi|344221931|gb|AEN02469.1|	germin-like protein [Camellia sinensis]	2e-52	AT5G20630.1	| Symbols: GLP3, GLP3A, GLP3B, ATGER3, GER3 | germin 3 | chr5:6975315-6975950 REVERSE LENGTH=211	9e-40
TR123762|c5_g12	Pattern28	1	507	417	764	1182	1065	1670.04	1444	1306	1010	463	576.13	430	1153	966	1133	888	1250.13	1033	gi|802750908|ref|XP_012087902.1|	PREDICTED: BAHD acyltransferase DCR [Jatropha curcas]	5e-171	AT5G01210.1	| Symbols: | HXXXD-type acyl-transferase family protein | chr5:84554-85981 FORWARD LENGTH=475	1e-156
TR142510|c9_g2	Pattern86	1	2019.99	1803	2369.62	2503	2470.27	2603	2396.42	3211.22	2650.06	2408.98	2110.98	1935.75	2345	2886.99	2488.53	2272.96	2567.23	2145	gi|469469478|gb|AGH32917.1|	ketoacyl-ACP synthase II [Camellia chekiangoleosa]	0	AT1G74960.2	| Symbols: FAB1, KAS2 | fatty acid biosynthesis 1 | chr1:28152564-28155948 REVERSE LENGTH=541	0
TR150960|c0_g1	Pattern86	1	477	482	707	1071.84	1179	1445	1108	1616.79	1006	795	1005.05	848	1874	1580.23	1805	1354.47	1635	1514.23	gi|604299869|gb|EYU19712.1|	hypothetical protein MIMGU_mgv1a005589mg [Erythranthe guttata]	5e-34	AT1G18010.1	| Symbols: | Major facilitator superfamily protein | chr1:6199980-6201359 FORWARD LENGTH=459	5e-30
TR84261|c2_g1	Pattern100	1	816	786.9	1092	1516.98	1521.69	1453	1431.72	1832.99	1493.12	954	978.23	884.01	1516	1600.83	1542.66	1268.24	1426	1271.07	gi|747085493|ref|XP_011090210.1|	PREDICTED: E3 ubiquitin-protein ligase RNF126-like [Sesamum indicum]	9e-101	AT2G40830.2	| Symbols: RHC1A | RING-H2 finger C1A | chr2:17043642-17044628 FORWARD LENGTH=328	8e-71
TR128127|c0_g1	Pattern182	1	1070.04	1057	1477	2250.38	1928.98	2227.99	1660	2250.05	1751.72	987.33	1096	912	1646.01	1824.25	1642	1507.97	1567	1381	gi|590634608|ref|XP_007028421.1|	Alpha-L-arabinofuranosidase 1 [Theobroma cacao]	0	AT3G10740.1	| Symbols: ASD1, ARAF1, ARAF, ATASD1 | alpha-L-arabinofuranosidase 1 | chr3:3361031-3364573 REVERSE LENGTH=678	0
TR146840|c1_g2	Pattern169	1	611	680.96	801.85	1795.19	1423	1420.01	1463.99	1371.16	1314.88	1070.41	980.98	1140.86	2346	2080.57	2228.77	1332.87	1512.11	1272.49	gi|743781368|ref|XP_010920871.1|	PREDICTED: fasciclin-like arabinogalactan protein 12 [Elaeis guineensis]	2e-72	AT5G03170.1	| Symbols: FLA11, ATFLA11 | FASCICLIN-like arabinogalactan-protein 11 | chr5:752898-753638 REVERSE LENGTH=246	2e-65
TR84964|c0_g1	Pattern80	1	1491.93	1338.89	1769.29	2082.36	2074.04	2134.43	1925.97	2578.8	2150.78	1691.04	1529.97	1478.1	1987.95	2356.18	2297.06	1786.92	1828.21	1655.73	gi|595840479|ref|XP_007208028.1|	hypothetical protein PRUPE_ppa003079mg [Prunus persica]	0	AT1G77180.1	| Symbols: SKIP | chromatin protein family | chr1:28999791-29001632 REVERSE LENGTH=613	0
TR170065|c0_g1	Pattern67	1	666.04	599.78	1438.51	1700.52	1981.84	2848.43	1646.39	1897.19	1209.91	1347.37	2117.27	1721.97	2625.36	2379.21	3285.3	2297.59	3105.51	2560.96	gi|225435510|ref|XP_002285548.1|	PREDICTED: uncharacterized protein LOC100246702 [Vitis vinifera]	2e-121	AT5G12950.1	| Symbols: | Putative glycosyl hydrolase of unknown function (DUF1680) | chr5:4093117-4096806 FORWARD LENGTH=861	5e-92
TR119935|c1_g3	Pattern148	1	952.11	902.98	1099.2	1399.99	1440.15	1340.97	1477.9	1946.38	1579.07	802	821.2	736	1154	1329	1208.02	1268.65	1290	1082.99	gi|763768499|gb|KJB35714.1|	hypothetical protein B456_006G125100 [Gossypium raimondii]	2e-69	AT2G32560.1	| Symbols: | F-box family protein | chr2:13824820-13826761 FORWARD LENGTH=371	3e-152
TR106268|c4_g3	Pattern28	1	350.84	309	511.01	935.68	1029.99	1184.99	1035.96	1261.69	922	385	649	352.59	803.98	1152.13	854	773.85	1101.99	878.88	gi|731381933|ref|XP_010665242.1|	PREDICTED: cytosolic sulfotransferase 15-like [Vitis vinifera]	2e-90	AT5G07010.1	| Symbols: ATST2A, ST2A | sulfotransferase 2A | chr5:2174960-2176039 REVERSE LENGTH=359	1e-69
TR160921|c3_g4	Pattern150	1	1141.16	1114.35	1432.08	1642.04	1751.9	1759.31	1695.02	2130.75	1909.92	682.63	671.52	718.25	869	815	890.97	685	764.94	670.83	gi|763795496|gb|KJB62492.1|	hypothetical protein B456_009G419400 [Gossypium raimondii]	5e-117	AT2G37110.1	| Symbols: | PLAC8 family protein | chr2:15592689-15593726 FORWARD LENGTH=242	9e-99
TR101985|c1_g1	Pattern192	1	858	972	1010	2109	1687	1750.01	1483.8	1727	1676.01	1482.38	1694.8	1348	2380	3660.87	3378.94	2263	2043.95	1884	gi|213876486|gb|ACJ54281.1|	lipoxygenase [Camellia sinensis]	1e-68	AT1G72520.1	| Symbols: LOX4 | PLAT/LH2 domain-containing lipoxygenase family protein | chr1:27308611-27312589 FORWARD LENGTH=926	5e-27
TR158278|c13_g5	Pattern27	1	474.06	599.12	584.96	1060.53	1168.53	1247.73	1000.3	1320.66	1380.03	454.47	438.53	520.62	1188.09	745.91	1027.6	542.02	664.4	566.37	gi|4586594|dbj|BAA76429.1|	polyubiquitin [Cicer arietinum]	2e-10	AT4G05050.1	| Symbols: UBQ11 | ubiquitin 11 | chr4:2588271-2588960 REVERSE LENGTH=229	2e-58
TR115824|c5_g3	Pattern137	1	4257.07	4050.9	5542.23	4365.7	4288.97	4494.42	4826.06	6188.4	4877.43	5515.24	5316.18	4880.98	4521.19	5506.91	5539.99	5427.67	5652.85	5104.24	gi|672184780|ref|XP_008812650.1|	PREDICTED: protein THYLAKOID FORMATION1, chloroplastic-like [Phoenix dactylifera]	2e-27	AT2G20890.1	| Symbols: PSB29, THF1 | photosystem II reaction center PSB29 protein | chr2:8987783-8989185 FORWARD LENGTH=300	1e-116
TR86345|c5_g1	Pattern172	1	907.07	1009.68	1252.11	1846.71	1932.02	2024.68	1596.28	2061.54	1552.03	646.75	753.04	625	1037	1199.01	1128	793	966	933.15	gi|641864083|gb|KDO82769.1|	hypothetical protein CISIN_1g016038mg [Citrus sinensis]	5e-73	AT1G07040.1	| Symbols: | unknown protein; INVOLVED IN: biological_process unknown; LOCATED IN: chloroplast; EXPRESSED IN: 24 plant structures; EXPRESSED DURING: 14 growth stages; BEST Arabidopsis thaliana protein match is: unknown protein (TAIR:AT1G27030.1); Has 540 Blast hits to 538 proteins in 187 species: Archae - 0; Bacteria - 333; Metazoa - 0; Fungi - 0; Plants - 67; Viruses - 0; Other Eukaryotes - 140 …	2e-58
TR112032|c3_g2	Pattern101	1	549.01	467.13	839.04	1984.43	2120.03	2764.73	1189.15	1552.84	1145.38	588.03	720.56	715.16	1564.75	1534.97	1993.36	986.91	943.04	1070.2	gi|388522145|gb|AFK49134.1|	unknown [Lotus japonicus]	1e-34	AT2G41250.1	| Symbols: | Haloacid dehalogenase-like hydrolase (HAD) superfamily protein | chr2:17200862-17202551 REVERSE LENGTH=290	3e-30
TR101393|c20_g2	Pattern19	1	1610.37	1393.07	2219.01	3354.67	3366.02	4113.92	2124.33	2848	2276	1674	1871.2	1629.12	2035.04	3028	3310.96	1709.24	1858.27	1798.03	gi|802680828|ref|XP_012082027.1|	PREDICTED: serine/threonine-protein kinase STN7, chloroplastic [Jatropha curcas]	0	AT1G68830.1	| Symbols: STN7 | STT7 homolog STN7 | chr1:25872654-25875473 REVERSE LENGTH=562	0
TR88473|c4_g1	Pattern152	1	419.44	464	568	1895	1780.98	1816.2	985.72	1427	1062	516	466.7	466.96	1751	1894.64	1815.98	987	1024	876.07	gi|698470613|ref|XP_009783853.1|	PREDICTED: uncharacterized protein LOC104232363 isoform X2 [Nicotiana sylvestris]	9e-74	AT4G30780.1	| Symbols: | unknown protein; BEST Arabidopsis thaliana protein match is: unknown protein (TAIR:AT2G24100.1); Has 109 Blast hits to 109 proteins in 18 species: Archae - 0; Bacteria - 0; Metazoa - 1; Fungi - 0; Plants - 95; Viruses - 0; Other Eukaryotes - 13 (source: NCBI BLink). | chr4:14990523-14992855 FORWARD LENGTH=589	2e-123
TR107209|c0_g1	Pattern118	1	1255	1104.42	1511.72	2026.56	2057.77	2135.45	1721.15	2171.51	1994.04	1742.6	1237.7	1268.81	2302.14	2212.51	2303.8	1714.51	1809.27	1624.82	gi|802578439|ref|XP_012069456.1|	PREDICTED: uncharacterized protein LOC105631864 [Jatropha curcas]	4e-31	AT3G21570.1	| Symbols: | unknown protein; Has 43 Blast hits to 43 proteins in 13 species: Archae - 0; Bacteria - 0; Metazoa - 0; Fungi - 0; Plants - 43; Viruses - 0; Other Eukaryotes - 0 (source: NCBI BLink). | chr3:7600297-7600707 REVERSE LENGTH=136	4e-09
TR114146|c5_g6	Pattern100	1	498	607	764.67	1556.13	1941.99	2750.68	1299	1418	1167	657	700	594	1454.98	1959.53	1909.87	1215	1665	1183	gi|147768915|emb|CAN66979.1|	hypothetical protein VITISV_004452 [Vitis vinifera]	3e-47	AT1G45207.2	| Symbols: | Remorin family protein | chr1:17130703-17133548 REVERSE LENGTH=555	1e-51
TR88411|c3_g2	Pattern127	1	924.14	890.94	1207.96	1163.15	1188.39	1110.88	1557.28	1868.58	1610.98	1038.91	854	769.06	1340.99	1519.2	1390.48	1376.28	1538.68	1192.03	gi|657955335|ref|XP_008369131.1|	PREDICTED: protein farnesyltransferase/geranylgeranyltransferase type-1 subunit alpha [Malus domestica]	2e-30	AT3G59380.1	| Symbols: FTA, PLP, ATFTA, PFT/PGGT-IALPHA | farnesyltransferase A | chr3:21944209-21945781 FORWARD LENGTH=326	7e-144
TR105286|c3_g10	Pattern180	1	432.01	452.12	661.9	1707.6	1668.12	1858.83	1056.6	1346.2	1154.61	357	372	485	925.36	960.92	1312.04	485.79	570	499.9	gi|297746119|emb|CBI16175.3|	unnamed protein product [Vitis vinifera]	2e-28	AT1G77120.1	| Symbols: ADH1, ADH, ATADH, ATADH1 | alcohol dehydrogenase 1 | chr1:28975509-28977216 FORWARD LENGTH=379	8e-16
TR102550|c4_g5	Pattern101	1	924.49	1040.98	1264.45	1610.95	1787.99	1843.76	1413.64	2078.53	1747.6	1071.13	868.42	807.64	1716.98	1918.64	1830.72	1568.96	1301.97	1190.82	gi|566206565|ref|XP_006374509.1|	hypothetical protein POPTR_0015s08180g [Populus trichocarpa]	4e-61	AT1G74910.1	| Symbols: | ADP-glucose pyrophosphorylase family protein | chr1:28135770-28138456 REVERSE LENGTH=415	9e-65
TR171059|c0_g3	Pattern100	1	1515.15	1443.03	1941.13	2131.4	2317.89	2339.55	1992.99	2823.98	2089.48	1819	1823	1465.19	2128	2202	2293.01	1978.07	2021.06	1718	gi|567915131|ref|XP_006449879.1|	hypothetical protein CICLE_v10015837mg [Citrus clementina]	8e-135	AT5G47540.1	| Symbols: | Mo25 family protein | chr5:19283265-19285328 REVERSE LENGTH=343	4e-61
TR97017|c1_g1	Pattern101	1	1065	1044.96	1304.02	1732	1834.79	1849	1495	2129.12	1796	1151	1153	966	1517	1740	1759.7	1291.02	1501	1306	gi|661881626|emb|CDP14786.1|	unnamed protein product [Coffea canephora]	6e-150	AT1G53025.1	| Symbols: | Ubiquitin-conjugating enzyme family protein | chr1:19757072-19759474 REVERSE LENGTH=543	4e-118
TR145820|c2_g2	Pattern118	1	272.05	273	647.48	1548.18	1348.86	1772.63	1217	1279.4	696.01	556.01	917.79	904	2092.57	1456.53	2061	947.33	1745.64	1381.12	gi|47933890|gb|AAT39511.1|	ferulate 5-hydroxylase [Camptotheca acuminata]	0	AT4G36220.1	| Symbols: FAH1, CYP84A1 | ferulic acid 5-hydroxylase 1 | chr4:17137584-17139619 REVERSE LENGTH=520	0
TR165595|c4_g1	Pattern101	1	535	540.37	733	1438.01	1397.04	1530.28	1094.92	1560.23	1146.47	587.01	767.04	492	1203.96	1254	1326.74	1020.97	897.62	855.98	gi|802579504|ref|XP_012069505.1|	PREDICTED: mitogen-activated protein kinase 15 isoform X2 [Jatropha curcas]	0	AT5G19010.1	| Symbols: MPK16 | mitogen-activated protein kinase 16 | chr5:6345096-6347676 REVERSE LENGTH=567	0
TR86603|c2_g4	Pattern177	1	669.74	639	988.96	1592.57	1702.56	1928	1373.86	1543.28	1368.97	875	1016	851	1470.04	1524.51	1723	1142.02	1420.25	1115	gi|590677690|ref|XP_007040089.1|	KNOTTED-like homeobox of 7 [Theobroma cacao]	3e-178	AT1G62990.1	| Symbols: KNAT7, IXR11 | KNOTTED-like homeobox of Arabidopsis thaliana 7 | chr1:23337468-23340348 FORWARD LENGTH=291	4e-124
TR147907|c5_g2	Pattern101	1	429.97	429.49	533.93	1246.82	1315.02	1250.68	1015.2	1255.27	1108.78	469.02	443.99	490.69	1066.5	1170.05	1288.34	894.03	1053.54	775.04	gi|703137503|ref|XP_010106460.1|	Putative E3 ubiquitin-protein ligase XBAT31 [Morus notabilis]	7e-147	AT2G28840.1	| Symbols: XBAT31 | XB3 ortholog 1 in Arabidopsis thaliana | chr2:12378542-12380474 FORWARD LENGTH=456	1e-174
TR79821|c3_g1	Pattern196	1	426.99	461	498.83	1524.96	1485.44	1326.02	982.36	1208.08	1177	437.06	271.99	308	1093.99	1177.47	989.15	610.55	630	567	gi|225454180|ref|XP_002272142.1|	PREDICTED: uncharacterized protein LOC100265498 [Vitis vinifera]	3e-87	AT2G45850.1	| Symbols: | AT hook motif DNA-binding family protein | chr2:18871901-18873457 REVERSE LENGTH=348	7e-21
TR102149|c8_g2	Pattern118	1	1288	1363.33	1715.81	2181.73	2245.82	2316.62	1754.07	2645.59	1938.63	1814.86	1573	1706.5	2107.96	2278.21	2660.5	1838.1	1844.3	1816.84	gi|302142985|emb|CBI20280.3|	unnamed protein product [Vitis vinifera]	2e-174	AT5G53850.2	| Symbols: | haloacid dehalogenase-like hydrolase family protein | chr5:21861155-21864817 REVERSE LENGTH=507	1e-44
TR88125|c1_g2	Pattern160	1	543	531	890	806	926	920	1105	1567.07	1262.96	730	1005	756	982	1056	1023	1341.99	1303	1172	gi|590682547|ref|XP_007041372.1|	Uncharacterized protein TCM_006292 [Theobroma cacao]	6e-09	AT2G15960.1	| Symbols: | unknown protein; Has 14 Blast hits to 14 proteins in 5 species: Archae - 0; Bacteria - 0; Metazoa - 0; Fungi - 0; Plants - 14; Viruses - 0; Other Eukaryotes - 0 (source: NCBI BLink). | chr2:6947353-6947586 FORWARD LENGTH=77	1e-06
TR110572|c5_g2	Pattern101	1	525	563	693.25	1495	1436.84	1248.03	1174.99	1529	1046.21	573	596.98	509.75	1153.9	1102.02	1464.63	1002	987.17	822.23	gi|225446203|ref|XP_002263173.1|	PREDICTED: heparanase-like protein 3 [Vitis vinifera]	6e-137	AT5G65980.1	| Symbols: | Auxin efflux carrier family protein | chr5:26392444-26394232 FORWARD LENGTH=395	2e-72
TR130870|c0_g1	Pattern83	1	866.23	627	927.67	1329.15	1229.94	1307.06	1374.76	1774.78	1238.96	1078.77	1286.68	823.05	1094.98	1386.38	1477.01	1476.53	1499.64	1440.27	gi|470126115|ref|XP_004299039.1|	PREDICTED: uncharacterized protein LOC101305373 [Fragaria vesca subsp. vesca]	4e-06	AT2G01260.1	| Symbols: | Protein of unknown function (DUF789) | chr2:135494-137504 REVERSE LENGTH=369	4e-50
TR76038|c2_g1	Pattern81	1	151	169.09	278.99	821.03	952.3	904.33	821.77	1142.88	600	245.8	161	176.04	547.35	427	624.96	522	474.26	476	gi|743812188|ref|XP_011019208.1|	PREDICTED: uncharacterized protein LOC105122005 isoform X2 [Populus euphratica]	1e-25	AT5G02020.1	| Symbols: SIS | Encodes a protein involved in salt tolerance, names SIS (Salt Induced Serine rich). | chr5:386557-387921 REVERSE LENGTH=149	3e-29
TR152797|c6_g11	Pattern86	1	1074	939	1322	1383.01	1500	1582	1650.13	1955.78	1694.34	1563	1694	1396.2	2193.99	2396.03	2250	2116.07	2357	1776	gi|720084895|ref|XP_010243358.1|	PREDICTED: formate--tetrahydrofolate ligase [Nelumbo nucifera]	1e-83	AT1G50480.1	| Symbols: THFS | 10-formyltetrahydrofolate synthetase | chr1:18702064-18704687 FORWARD LENGTH=634	3e-80
TR95661|c3_g3	Pattern100	1	832.2	939	1118.99	1570	1553.61	1731.05	1356	2024.43	1467	1118.21	1005.02	1024.01	1684.08	1524	1741	1572.45	1391	1305.01	gi|645221634|ref|XP_008245733.1|	PREDICTED: protein DEHYDRATION-INDUCED 19 homolog 3-like [Prunus mume]	1e-94	AT3G05700.1	| Symbols: | Drought-responsive family protein | chr3:1682432-1684323 REVERSE LENGTH=223	6e-80
TR103263|c5_g1	Pattern24	1	1773.71	1917	2457.56	2606.8	2858	2912.95	2208.46	3307.94	2587.17	2564.66	2394.81	2460.94	2553.15	3141	3139.96	2441.79	2519.33	2139.99	gi|308943732|gb|ADO51748.1|	alcohol dehydrogenase [Camellia sinensis]	1e-101	AT1G65560.1	| Symbols: | Zinc-binding dehydrogenase family protein | chr1:24371608-24373673 REVERSE LENGTH=350	2e-20
TR146681|c0_g1	Pattern91	1	343	264	558.97	1040.24	1173	1343.38	832	1384.04	904.71	544	586	484.64	823.97	867.96	1201.6	813.73	943	874.2	gi|224095750|ref|XP_002310464.1|	cyclin family protein [Populus trichocarpa]	4e-20	AT3G21870.1	| Symbols: CYCP2;1 | cyclin p2;1 | chr3:7703927-7704813 REVERSE LENGTH=210	4e-50
TR129780|c8_g1	Pattern101	1	1034.61	933.99	1239	1718.05	1873.19	1681.53	1499.35	1928	1731.53	1047	1070.41	887.98	1394.95	1748.27	1710.33	1300.88	1302	1138.07	gi|641861140|gb|KDO79828.1|	hypothetical protein CISIN_1g001964mg [Citrus sinensis]	6e-31	AT2G25800.1	| Symbols: | Protein of unknown function (DUF810) | chr2:11006138-11009728 REVERSE LENGTH=987	0
TR116523|c1_g12	Pattern86	1	880.41	928	1209.39	1622.92	1439.69	1524.8	1491.31	1834.1	1641.49	1200.01	1301.96	1327.52	1530.99	1651	1610	1477.03	1687	1254.99	gi|720036631|ref|XP_010267415.1|	PREDICTED: protein GPR107-like [Nelumbo nucifera]	0	AT5G42090.1	| Symbols: | Lung seven transmembrane receptor family protein | chr5:16826830-16828149 FORWARD LENGTH=439	0
TR130025|c3_g7	Pattern178	1	594	683.13	783.17	1692	2019.03	2127.77	1138.2	1685.66	1183.96	872.77	820	849.01	1576.16	1587	1737	1204	1204.12	1001.02	gi|768677205|gb|AJU57225.1|	inositol transporter 2 [Camellia sinensis]	0	AT1G30220.1	| Symbols: ATINT2, INT2 | inositol transporter 2 | chr1:10632957-10635439 REVERSE LENGTH=580	0
TR107217|c1_g1	Pattern80	1	481	506	503	872.98	900.72	923	812	1143.02	1480	575	366	458.89	592	754.01	763.6	773.99	804.03	860	gi|731407266|ref|XP_002285249.2|	PREDICTED: EIN3-binding F-box protein 1-like [Vitis vinifera]	0	AT2G25490.1	| Symbols: EBF1, FBL6 | EIN3-binding F box protein 1 | chr2:10848018-10850275 REVERSE LENGTH=628	0
TR86629|c11_g1	Pattern81	1	1187.82	1188.23	1480.23	1748.59	1813.24	1833.03	1738.71	2236.91	1825.31	1112.51	1005.23	1133.19	1518.22	1612.74	1554.28	1238.16	1436.26	1205.4	gi|697156876|ref|XP_009587192.1|	PREDICTED: uncharacterized protein LOC104084935 [Nicotiana tomentosiformis]	1e-28	AT3G11810.1	| Symbols: | unknown protein; BEST Arabidopsis thaliana protein match is: unknown protein (TAIR:AT2G03330.1); Has 141 Blast hits to 141 proteins in 21 species: Archae - 0; Bacteria - 9; Metazoa - 0; Fungi - 0; Plants - 131; Viruses - 0; Other Eukaryotes - 1 (source: NCBI BLink). | chr3:3727819-3728865 FORWARD LENGTH=348	3e-14
TR78537|c4_g1	Pattern101	1	1669.84	1542.87	1940.93	2474	2463.25	2509	2110.01	2608.23	2376.98	1533	1575	1278.01	1938	2755.69	2564.29	1551.83	1900.83	1406	gi|645266258|ref|XP_008238533.1|	PREDICTED: uncharacterized protein LOC103337159 [Prunus mume]	0	AT5G47490.1	| Symbols: | RGPR-related | chr5:19264675-19270487 FORWARD LENGTH=1361	0
TR84119|c0_g3	Pattern28	1	699.77	624	873.18	1231.54	1471.57	1483.71	1339.14	1506.16	1287.32	859	684.7	931	1429.72	1214	1509.28	849	1168	996.98	gi|225459223|ref|XP_002284066.1|	PREDICTED: formin-like protein 20 [Vitis vinifera]	3e-39	AT1G78310.1	| Symbols: | VQ motif-containing protein | chr1:29464003-29464938 REVERSE LENGTH=311	1e-28
TR160499|c8_g3	Pattern87	1	1093	1024.01	1255	1500.07	1597	1598	1430.92	2127.08	1746	1070.97	928	822.24	1323.97	1293.01	1229	1257.97	1172	985	gi|228480462|gb|ACQ41892.1|	3-ketoacyl-CoA synthase [Camellia oleifera]	0	AT1G19440.1	| Symbols: KCS4 | 3-ketoacyl-CoA synthase 4 | chr1:6729119-6730669 FORWARD LENGTH=516	0
TR94174|c5_g1	Pattern153	1	386	451.12	553	1300	1465.83	1439.95	934	1312.08	1071.42	432	359	483	963.01	883	1065	655.25	681.04	591.03	gi|719996807|ref|XP_010254892.1|	PREDICTED: uncharacterized protein LOC104595729 [Nelumbo nucifera]	4e-40	AT4G36660.1	| Symbols: | Protein of unknown function (DUF1195) | chr4:17285953-17287281 REVERSE LENGTH=179	1e-33
TR85245|c5_g1	Pattern166	1	762	672	939	1910.36	2180.8	2242.38	1273	1592.09	1434	977	1036.99	1153	2251.69	2272.95	2611	1174.97	1382.98	1421.91	gi|460388398|ref|XP_004239854.1|	PREDICTED: chaperone protein dnaJ 20, chloroplastic-like [Solanum lycopersicum]	2e-64	AT4G13830.2	| Symbols: J20 | DNAJ-like 20 | chr4:8011518-8012577 FORWARD LENGTH=197	6e-39
TR84256|c1_g1	Pattern81	1	1088.22	1254.14	1467.98	1616.05	1805.07	1801.5	1557.78	2382.92	1793.07	1303.87	1411.3	1341.94	1977.88	1911.77	1972.17	1794.09	1919.64	1539.54	gi|297745725|emb|CBI15781.3|	unnamed protein product [Vitis vinifera]	5e-114	AT5G10860.1	| Symbols: | Cystathionine beta-synthase (CBS) family protein | chr5:3429173-3430142 REVERSE LENGTH=206	2e-104
TR117587|c1_g1	Pattern104	1	257	288.99	316	2347.83	1839.2	1206.96	748.06	1019.53	1013	287.9	122.11	212.06	1024.85	846.04	1140.83	518.93	374.83	452.49	gi|641855334|gb|KDO74120.1|	hypothetical protein CISIN_1g025251mg [Citrus sinensis]	8e-55	AT4G27450.1	| Symbols: | Aluminium induced protein with YGL and LRDR motifs | chr4:13727665-13728683 REVERSE LENGTH=250	2e-85
TR161107|c0_g4	Pattern100	1	554.3	481.6	835.28	1323.58	1430.37	1620.92	1065.3	1657	1066.98	633.12	871	663	1285.02	1260	1371.26	1075.82	1080	1076.94	gi|698474069|ref|XP_009784609.1|	PREDICTED: uncharacterized protein At1g01500-like [Nicotiana sylvestris]	1e-127	AT1G19400.1	| Symbols: | Erythronate-4-phosphate dehydrogenase family protein | chr1:6712222-6713676 REVERSE LENGTH=303	1e-103
TR261870|c0_g1	Pattern137	1	1985.89	2273.09	3108.25	1937.54	1846.63	1876.02	2799.98	3371.71	3113.31	3124.77	3202.81	2996.54	3219.24	3474.06	3524.65	3930.22	4430.66	2993.02	gi|37927438|gb|AAP69815.1|	chlorophyll a/b-binding protein, partial [Vitis vinifera]	1e-39	AT3G47470.1	| Symbols: LHCA4, CAB4 | light-harvesting chlorophyll-protein complex I subunit A4 | chr3:17493622-17494773 REVERSE LENGTH=251	3e-38
TR116926|c0_g21	Pattern104	1	552	611	700	910	964	894	1175	1386.13	1211.13	669	757	541	1179.94	1200	1195	1171	1065	847	gi|764605682|ref|XP_004303222.2|	PREDICTED: protein ASPARTIC PROTEASE IN GUARD CELL 2 [Fragaria vesca subsp. vesca]	3e-118	AT1G79720.1	| Symbols: | Eukaryotic aspartyl protease family protein | chr1:29997259-29998951 REVERSE LENGTH=484	8e-94
TR110883|c0_g1	Pattern28	1	1013.97	886.99	1221.76	1496.47	1485.02	1595.44	1504.61	1920.77	1605.39	1093	1087.95	952.15	1354.64	1614.51	1327.99	1313.97	1455.87	1106.34	gi|359486687|ref|XP_002265345.2|	PREDICTED: NAC domain-containing protein 78 [Vitis vinifera]	2e-154	AT5G04410.1	| Symbols: NAC2, anac078 | NAC domain containing protein 2 | chr5:1243980-1246416 FORWARD LENGTH=567	5e-85
TR120109|c7_g2	Pattern171	1	404.99	315.87	543.64	1183.35	1321.58	1421.78	1077	1203.02	891	738	821	770	1938.79	1684.92	1909.85	1331.84	1564	1399.09	gi|802564460|ref|XP_012067326.1|	PREDICTED: GEM-like protein 5 [Jatropha curcas]	2e-70	AT5G13200.1	| Symbols: | GRAM domain family protein | chr5:4207081-4208079 FORWARD LENGTH=272	8e-74
TR97248|c3_g1	Pattern19	1	2204.61	1784.74	2730.11	4418.01	4420.58	5173.71	2251.18	3470.47	2902.74	2731.09	3092	2719.82	2737	5732.19	5631.74	2301.24	2220.7	2295.96	gi|747071867|ref|XP_011082825.1|	PREDICTED: translation initiation factor IF-2, chloroplastic isoform X2 [Sesamum indicum]	0	AT1G17220.1	| Symbols: FUG1 | Translation initiation factor 2, small GTP-binding protein | chr1:5885383-5890165 FORWARD LENGTH=1026	2e-72
TR147845|c2_g1	Pattern67	1	1314	1270.91	1924	1997.54	2192.97	2606.89	1833.62	2583.92	1989.97	1929.32	1887.03	2027.06	2502.65	2605.57	3252.34	2282.98	2215.45	2100.73	gi|590658751|ref|XP_007034940.1|	NAD(P)H dehydrogenase 18 [Theobroma cacao]	5e-77	AT5G43750.1	| Symbols: NDH18 | NAD(P)H dehydrogenase 18 | chr5:17580100-17581145 REVERSE LENGTH=212	2e-79
TR87225|c0_g2	Pattern200	1	492.5	518.72	626.61	1596.42	1440.79	1472.41	956.74	1251.3	1326.38	652.69	744.7	701.27	1535.82	2069.95	1722.9	1143.43	1017.27	857.27	gi|387158756|gb|AFJ54352.1|	WRKY transcription factor [Camellia sinensis]	9e-51	AT1G13960.1	| Symbols: WRKY4 | WRKY DNA-binding protein 4 | chr1:4776622-4779043 FORWARD LENGTH=514	3e-111
TR127287|c0_g1	Pattern169	1	400	300	840	1578.99	1837.01	1971	1238.19	1234	961.98	850	1414.86	1047	1934	2707	2865	1237	1719	1316.55	gi|567882101|ref|XP_006433609.1|	hypothetical protein CICLE_v10000363mg [Citrus clementina]	3e-79	AT5G67360.1	| Symbols: ARA12 | Subtilase family protein | chr5:26872192-26874465 REVERSE LENGTH=757	3e-56
TR169120|c1_g3	Pattern91	1	491.69	518	615.92	1087.95	1118.98	985.66	982	1326.97	1198	662	555	657	1023.04	1080	1098	847	875	655	gi|595830995|ref|XP_007206181.1|	hypothetical protein PRUPE_ppa013840mg [Prunus persica]	2e-36	AT5G09960.1	| Symbols: | FUNCTIONS IN: molecular_function unknown; INVOLVED IN: biological_process unknown; LOCATED IN: plasma membrane; EXPRESSED IN: 22 plant structures; EXPRESSED DURING: 13 growth stages; CONTAINS InterPro DOMAIN/s: RPM1-interacting protein 4, defence response (InterPro:IPR008700); BEST Arabidopsis thaliana protein match is: unknown protein (TAIR:AT5G64850.1); Has 30201 Blast hits to 1732…	6e-34
TR129561|c2_g13	Pattern28	1	1406	1333.77	1749	1877	1903	1900.96	1851.96	2451	2062	1589	1394	1210	1752.19	2005	1797	1605	1569	1454	gi|698475884|ref|XP_009785296.1|	PREDICTED: cullin-3A-like isoform X2 [Nicotiana sylvestris]	3e-100	AT1G26830.1	| Symbols: CUL3A, ATCUL3A, ATCUL3, CUL3 | cullin 3 | chr1:9296063-9298374 FORWARD LENGTH=732	0
TR152349|c6_g8	Pattern195	1	349.27	286.06	605.48	2261.97	2051.83	2379.1	949.12	1255.65	911.6	551.68	741.44	535.68	1526.26	1973.71	2460.17	1004.47	1068.56	1044.88	gi|763816259|gb|KJB83111.1|	hypothetical protein B456_013G230000 [Gossypium raimondii]	2e-49	AT1G35190.1	| Symbols: | 2-oxoglutarate (2OG) and Fe(II)-dependent oxygenase superfamily protein | chr1:12890544-12892632 FORWARD LENGTH=329	2e-60
TR142406|c9_g1	Pattern156	1	6920.96	5675.3	8180.99	5365.69	5583.94	4814.11	6542.7	8981.14	7127.39	7841.83	6990.76	7023.95	5584.86	5904.75	5955.88	5676.82	5794.48	5119.22	gi|743923070|ref|XP_011005616.1|	PREDICTED: cytochrome P450 71A1-like isoform X1 [Populus euphratica]	5e-108	AT3G48270.1	| Symbols: CYP71A26 | cytochrome P450, family 71, subfamily A, polypeptide 26 | chr3:17876571-17878173 FORWARD LENGTH=489	4e-86
TR76803|c0_g1	Pattern170	1	2041.37	1644	2317.85	2947.24	2937.01	2730.29	2240.24	3069.5	2560	2381.11	2236.39	1928.88	2580.68	3481.57	3180.12	2290.46	2097.06	1934.66	gi|731382940|ref|XP_010647096.1|	PREDICTED: translocase of chloroplast 120, chloroplastic-like isoform X1 [Vitis vinifera]	0	AT3G16620.1	| Symbols: ATTOC120, TOC120 | translocon outer complex protein 120 | chr3:5658469-5661738 REVERSE LENGTH=1089	0
TR120367|c0_g1	Pattern28	1	511.3	437.7	758	937.04	973.87	1249.64	1243.91	1365.43	963.87	533.95	665.72	648.95	1104.92	1166.48	1191.04	886.98	1320.12	947.36	gi|645255420|ref|XP_008233495.1|	PREDICTED: probable glycosyltransferase At5g25310 [Prunus mume]	3e-114	AT4G38040.1	| Symbols: | Exostosin family protein | chr4:17867501-17869131 FORWARD LENGTH=425	2e-35
TR154199|c5_g4	Pattern100	1	272.94	333.73	456.89	1230.43	1291.97	1445.43	996.37	1120.73	802.94	429.23	422.06	499.62	1481.17	922.33	1453.79	922.7	954.96	849.63	gi|697136849|ref|XP_009622511.1|	PREDICTED: uncharacterized protein LOC104113902 [Nicotiana tomentosiformis]	2e-26	AT4G28240.1	| Symbols: | Wound-responsive family protein | chr4:13997979-13998239 REVERSE LENGTH=86	2e-15
TR129562|c4_g3	Pattern118	1	1171	1210.6	1434.8	1806	1883.01	2006.11	1536.82	2289.57	1845	1507.05	1344	1342	1929	2119	2016	1637.05	1667	1536.97	gi|697096077|ref|XP_009614586.1|	PREDICTED: pre-mRNA-splicing factor SLU7 [Nicotiana tomentosiformis]	1e-90	AT1G65660.1	| Symbols: SMP1 | Pre-mRNA splicing Prp18-interacting factor | chr1:24418295-24421231 REVERSE LENGTH=535	0
TR128597|c1_g1	Pattern28	1	399	412	444.03	719	678	731.37	781.42	974.9	1346.93	498.9	283.99	386	744.04	653.12	776.06	713.91	969	780.05	gi|694360170|ref|XP_009360049.1|	PREDICTED: mitogen-activated protein kinase kinase 9-like [Pyrus x bretschneideri]	9e-172	AT1G73500.1	| Symbols: ATMKK9, MKK9 | MAP kinase kinase 9 | chr1:27639419-27640351 REVERSE LENGTH=310	6e-134
TR102392|c0_g1	Pattern19	1	1688.01	1733.65	2094.07	1562.98	1615.15	1645	2242	2767	2348.96	1876.1	1820	1643.99	1714.06	1734.92	1500.82	1770	1980.03	1510.69	gi|661898060|emb|CDO98027.1|	unnamed protein product [Coffea canephora]	3e-165	AT1G79870.1	| Symbols: | D-isomer specific 2-hydroxyacid dehydrogenase family protein | chr1:30044794-30045851 FORWARD LENGTH=313	1e-144
TR112304|c7_g1	Pattern17	1	3119.27	3235.41	3502.1	2261.86	2224.95	1668.46	3275.3	4340.6	4080.65	4086.64	3086.13	2931.5	3112.54	3368.84	2785.36	3570.2	3255.29	2479.54	gi|583830774|gb|AHI54568.1|	acyl carrier protein [Camellia japonica]	3e-61	AT1G54580.1	| Symbols: ACP2 | acyl carrier protein 2 | chr1:20389572-20390770 FORWARD LENGTH=136	5e-26
TR112873|c1_g1	Pattern80	1	569.01	655.84	746.42	1200.06	1277.98	1174.99	1124.31	1386.13	1299.91	839	610.01	749.89	1279.98	1371.11	1388.97	881	975.05	813.04	gi|720065189|ref|XP_010276198.1|	PREDICTED: scarecrow-like protein 23 [Nelumbo nucifera]	0	AT5G41920.1	| Symbols: | GRAS family transcription factor | chr5:16779982-16781199 FORWARD LENGTH=405	4e-158
TR99651|c3_g3	Pattern166	1	1906.08	1744.93	2287.4	3326.1	3184.15	3396.79	2229.48	3167.08	2380.19	2217.36	2556.53	1970.64	2964.03	3602.94	3579.05	2659.8	2639.72	2276.31	gi|590648039|ref|XP_007032065.1|	K+ uptake transporter 3 isoform 3 [Theobroma cacao]	2e-179	AT3G02050.1	| Symbols: KUP3, ATKUP3, ATKT4 | K+ uptake transporter 3 | chr3:350815-354135 FORWARD LENGTH=789	0
TR83929|c0_g1	Pattern104	1	357	341.94	525.82	1292.02	1541.17	1719	948	1277	832.94	384	434	450.95	788.6	575.01	1073.43	702.39	460	610	gi|698561745|ref|XP_009772213.1|	PREDICTED: probable indole-3-acetic acid-amido synthetase GH3.5 [Nicotiana sylvestris]	7e-107	AT4G03400.1	| Symbols: DFL2, GH3-10 | Auxin-responsive GH3 family protein | chr4:1497675-1499729 REVERSE LENGTH=591	2e-80
TR113166|c6_g12	Pattern118	1	715	624	1013.73	1703	1598.08	2029.01	1423.99	1511.96	1246	893.93	1097	889	1642.97	1462.12	1657	1150	1452	1210.85	gi|703157862|ref|XP_010111837.1|	putative glucuronoxylan glucuronosyltransferase IRX7 [Morus notabilis]	2e-122	AT2G28110.1	| Symbols: FRA8, IRX7 | Exostosin family protein | chr2:11978024-11979641 REVERSE LENGTH=448	0
TR128593|c1_g3	Pattern80	1	391	406	458	908	841	673	949	1014	1120.32	447	509	327.02	847	1085	1033	772	769	678.01	gi|720037921|ref|XP_010267823.1|	PREDICTED: uncharacterized protein LOC104604941 [Nelumbo nucifera]	1e-59	AT5G54630.1	| Symbols: | zinc finger protein-related | chr5:22192607-22194260 REVERSE LENGTH=472	3e-44
TR115810|c5_g6	Pattern157	1	967	1052.01	1216.23	1739.99	1799	1861.31	1455.37	1938.96	1663.94	995.96	951.04	961.22	1132	1411.94	1381	1078.03	1156.13	973	gi|225458489|ref|XP_002284120.1|	PREDICTED: thylakoidal processing peptidase 1, chloroplastic [Vitis vinifera]	1e-139	AT1G06870.1	| Symbols: | Peptidase S24/S26A/S26B/S26C family protein | chr1:2108832-2110642 FORWARD LENGTH=367	1e-132
TR135630|c3_g1	Pattern23	1	2589.35	2360.05	3037	2528	2641.01	2519.3	2805.87	3724.04	3276.68	2479.92	2475	2083	2366	2713.23	2599	2465.2	2464	2202.24	gi|359495432|ref|XP_002280519.2|	PREDICTED: ETO1-like protein 1 [Vitis vinifera]	0	AT4G02680.1	| Symbols: EOL1 | ETO1-like 1 | chr4:1181202-1184328 REVERSE LENGTH=888	0
TR158609|c4_g2	Pattern59	1	2404	2136	2857.79	2259.95	2184	2058.27	2847.31	3353.04	3016.94	2512	2343.2	2175.2	2070.44	2584.21	2267.61	2375.88	2834.45	2207.74	gi|565381467|ref|XP_006357090.1|	PREDICTED: transmembrane 9 superfamily member 4-like [Solanum tuberosum]	3e-50	AT5G25100.2	| Symbols: | Endomembrane protein 70 protein family | chr5:8648374-8651015 REVERSE LENGTH=651	0
TR111061|c0_g1	Pattern78	1	1277.49	1267.72	1570.6	1595.46	1609.27	1677.93	1823.81	2253.4	1858.02	1261.98	1222.92	1195.95	1526.27	1552.56	1467.26	1673.91	1821.92	1449.05	gi|749385043|ref|NP_001291341.1|	glutathione S-transferase DHAR2-like [Sesamum indicum]	8e-125	AT1G75270.1	| Symbols: DHAR2 | dehydroascorbate reductase 2 | chr1:28250255-28251237 REVERSE LENGTH=213	2e-81
TR101372|c6_g1	Pattern83	1	417.91	412.33	749.83	933.4	1050.38	1154.46	1129.19	1340.41	928.29	571.21	1009.55	614.1	763.21	833.12	860.62	1194.81	1552.46	1258.35	gi|661885126|emb|CDP11266.1|	unnamed protein product [Coffea canephora]	5e-90	AT1G01800.1	| Symbols: | NAD(P)-binding Rossmann-fold superfamily protein | chr1:293396-294888 FORWARD LENGTH=295	7e-72
TR131783|c1_g1	Pattern10	1	59	94	67.8	124.87	108	167	372	527.86	1135	208	82	62.7	193	178	144	655	741	678	gi|300079020|gb|ADJ67441.1|	ethylene response factor 12 [Actinidia deliciosa]	5e-95	AT4G17500.1	| Symbols: ATERF-1, ERF-1 | ethylene responsive element binding factor 1 | chr4:9759405-9760211 FORWARD LENGTH=268	1e-50
TR90094|c4_g1	Pattern87	1	695.01	620.95	936.03	1151.18	1264.91	1275.75	1118.67	1614.85	1326.27	583.12	506.99	446.98	746.27	802	790	688	757	674	gi|802692809|ref|XP_012082992.1|	PREDICTED: uncharacterized protein LOC105642694 isoform X2 [Jatropha curcas]	1e-135	AT2G47010.1	| Symbols: | unknown protein; FUNCTIONS IN: molecular_function unknown; INVOLVED IN: biological_process unknown; LOCATED IN: endomembrane system; EXPRESSED IN: 17 plant structures; EXPRESSED DURING: 10 growth stages; BEST Arabidopsis thaliana protein match is: unknown protein (TAIR:AT1G17030.1); Has 72 Blast hits to 72 proteins in 13 species: Archae - 0; Bacteria - 0; Metazoa - 0; Fungi - 0; Plan…	1e-12
TR128890|c3_g3	Pattern81	1	773	686.41	845	1152.49	1327.05	1219.94	1095.03	1676.05	1339.21	788.98	536	603.98	883	1010	1060	914	776	789	gi|661890443|emb|CDP05940.1|	unnamed protein product [Coffea canephora]	7e-171	AT3G15260.1	| Symbols: | Protein phosphatase 2C family protein | chr3:5138842-5140242 FORWARD LENGTH=289	2e-162
TR86652|c3_g1	Pattern104	1	978	994	1148	1160.01	1216.07	1327.01	1444.78	1879.4	1600.95	1106.73	947	915.99	1368.99	1300.69	1397.51	1333.98	1488.11	1193.98	gi|661899038|emb|CDO97032.1|	unnamed protein product [Coffea canephora]	2e-78	AT4G39220.1	| Symbols: ATRER1A | Rer1 family protein | chr4:18264280-18265531 FORWARD LENGTH=191	6e-78
TR139597|c3_g1	Pattern104	1	162	138	510	1546.14	1879.06	2621	868	1142	602	111	265	247	608	567.48	777.94	439	405	471	gi|747050793|ref|XP_011071479.1|	PREDICTED: CASP-like protein 1 [Sesamum indicum]	1e-20	AT4G15610.1	| Symbols: | Uncharacterised protein family (UPF0497) | chr4:8909162-8910641 FORWARD LENGTH=193	7e-12
TR117796|c5_g5	Pattern104	1	695	778	1111	1468	1648	1847	1307	1731	1344	630	638	778	1122	1016	1297.93	1204	1058	1115	gi|460409425|ref|XP_004250139.1|	PREDICTED: 14-3-3 protein 1 [Solanum lycopersicum]	1e-131	AT5G65430.3	| Symbols: GRF8 | general regulatory factor 8 | chr5:26148630-26150255 REVERSE LENGTH=260	1e-127
TR101688|c1_g4	Pattern104	1	731.01	615	1106.01	1354.48	1389	1627	1315.65	1713.03	1221.08	624.02	804.98	635.13	988.95	983.83	1027.13	903.47	1120.48	936.14	gi|255540531|ref|XP_002511330.1|	ferric-chelate reductase, putative [Ricinus communis]	6e-131	AT5G50160.1	| Symbols: ATFRO8, FRO8 | ferric reduction oxidase 8 | chr5:20415832-20418582 FORWARD LENGTH=728	1e-75
TR89320|c2_g2	Pattern59	1	3694.8	3021	4094.64	5027.25	4867.18	5336.51	3582.23	4680.83	4344.88	3839.84	3860.27	3246.23	3557.13	5173.03	4908.37	2861.77	2686.64	2633.01	gi|568866824|ref|XP_006486748.1|	PREDICTED: E3 ubiquitin-protein ligase UPL3-like isoform X1 [Citrus sinensis]	2e-162	AT4G38600.1	| Symbols: KAK, UPL3 | HEAT repeat ;HECT-domain (ubiquitin-transferase) | chr4:18041503-18049292 REVERSE LENGTH=1888	0
TR108650|c3_g1	Pattern118	1	1509.39	1296.68	1815.04	2058.51	2174.9	2358.76	1810.79	2528	2077.77	1810.71	1832.61	1731.71	2076.13	2652.33	2557.95	2158.66	1830.66	1850.37	gi|225465868|ref|XP_002266400.1|	PREDICTED: beta-galactosidase [Vitis vinifera]	0	AT3G54440.3	| Symbols: | glycoside hydrolase family 2 protein | chr3:20148494-20157019 REVERSE LENGTH=1120	0
TR121594|c0_g1	Pattern170	1	1091.53	943.39	1356.84	1929.29	1880.03	1703.72	1588.62	1906.09	1690.13	1313.2	1398.82	1207.09	1710.08	2427.96	2126.21	1409.59	1328.12	1194.24	gi|297736802|emb|CBI26003.3|	unnamed protein product [Vitis vinifera]	7e-116	AT3G60030.1	| Symbols: SPL12 | squamosa promoter-binding protein-like 12 | chr3:22165856-22169410 REVERSE LENGTH=927	1e-26
TR90777|c0_g7	Pattern104	1	1225.01	1160.35	1871.88	2351.55	2550.74	2748.76	1642.5	2557.76	1848.89	1256.08	1476.58	1210.56	1618.35	1860.28	1961.91	1515.55	1388.57	1406.3	gi|731417448|ref|XP_010660309.1|	PREDICTED: uncharacterized protein LOC100251878 [Vitis vinifera]	1e-42	AT1G66330.1	| Symbols: | senescence-associated family protein | chr1:24729880-24732144 REVERSE LENGTH=417	1e-112
TR146065|c2_g2	Pattern28	1	1065.92	974.91	1380.46	1536.29	1769.96	1592.79	1449.46	2055.77	1704.57	1136.53	1209.63	1041.12	1191.96	1565.46	1587.78	1331.62	1348.36	1217.47	gi|590589160|ref|XP_007016370.1|	FTSH protease 10 [Theobroma cacao]	6e-53	AT2G29080.1	| Symbols: ftsh3 | FTSH protease 3 | chr2:12489911-12492999 REVERSE LENGTH=809	0
TR112956|c2_g9	Pattern101	1	1353.34	1205.83	1485.8	2250.52	2193.12	2326.52	1709.88	2203.4	1918.04	1351.27	1235.81	1108.16	1730.49	2371.41	2229.59	1356.15	1482.93	1212.75	gi|731411281|ref|XP_002268348.2|	PREDICTED: auxin response factor 1 isoform X1 [Vitis vinifera]	0	AT1G59750.1	| Symbols: ARF1 | auxin response factor 1 | chr1:21980414-21984193 FORWARD LENGTH=665	1e-162
TR111113|c0_g1	Pattern156	1	317	301	433	1343.02	1403.01	1441	831.95	1175.58	828	336	266.99	314.92	940.66	947.31	1055	620.88	683.32	729	gi|568841588|ref|XP_006474740.1|	PREDICTED: uncharacterized protein LOC102616281 isoform X5 [Citrus sinensis]	3e-101	AT1G64870.1	| Symbols: | unknown protein; BEST Arabidopsis thaliana protein match is: unknown protein (TAIR:AT3G45200.1); Has 99 Blast hits to 91 proteins in 10 species: Archae - 0; Bacteria - 0; Metazoa - 0; Fungi - 0; Plants - 99; Viruses - 0; Other Eukaryotes - 0 (source: NCBI BLink). | chr1:24102917-24103831 FORWARD LENGTH=304	2e-47
TR131312|c3_g1	Pattern27	1	1095	1144	1422.51	1604.2	1644.18	1617	1387.91	2153.02	1904.81	1207.05	1089	937.71	1203.07	1598	1391.02	1057.06	1177	1037.83	gi|470142377|ref|XP_004306886.1|	PREDICTED: synaptotagmin-5 [Fragaria vesca subsp. vesca]	8e-33	AT3G61050.1	| Symbols: NTMC2TYPE4, NTMC2T4 | Calcium-dependent lipid-binding (CaLB domain) family protein | chr3:22597485-22600932 FORWARD LENGTH=510	0
TR156585|c3_g2	Pattern81	1	1067	991	1285	1451	1564	1568.99	1472	2042	1611.77	1224	1025	1190	1555.09	1707	1752	1650	1602	1496	gi|566189812|ref|XP_002314646.2|	N-carbamyl-L-amino acid hydrolase family protein [Populus trichocarpa]	2e-07	AT5G43600.1	| Symbols: ATAAH-2, UAH | ureidoglycolate amidohydrolase | chr5:17512651-17515280 FORWARD LENGTH=476	1e-51
TR282858|c0_g2	Pattern169	1	720.37	914.71	720.43	1777.31	1538.26	1648.23	1454.73	1263.48	1418.86	1164.49	1096.26	1249.45	1973.17	2667.72	3148.26	1215.96	1483.44	1151.69	gi|213876486|gb|ACJ54281.1|	lipoxygenase [Camellia sinensis]	6e-73	AT3G45140.1	| Symbols: LOX2, ATLOX2 | lipoxygenase 2 | chr3:16525437-16529233 FORWARD LENGTH=896	6e-53
TR157044|c0_g1	Pattern81	1	1023	871.89	1323	1371	1372.92	1244	1467.99	2036.28	1492.32	1190	1059	1013	1638.18	1537.9	1726	1668	1606	1392.01	gi|719989736|ref|XP_010252743.1|	PREDICTED: uncharacterized protein LOC104594228 [Nelumbo nucifera]	1e-46	AT4G16410.1	| Symbols: | unknown protein; CONTAINS InterPro DOMAIN/s: Protein of unknown function DUF751 (InterPro:IPR008470); Has 30201 Blast hits to 17322 proteins in 780 species: Archae - 12; Bacteria - 1396; Metazoa - 17338; Fungi - 3422; Plants - 5037; Viruses - 0; Other Eukaryotes - 2996 (source: NCBI BLink). | chr4:9262019-9262576 REVERSE LENGTH=185	5e-35
TR152863|c0_g1	Pattern156	1	1070	963.35	1189	1999.04	1884.1	1771.98	1433	1853.02	1707.79	1137.03	1003	879.18	1457.04	1785.27	1759.84	1240	1123.9	1067.11	gi|225456800|ref|XP_002277813.1|	PREDICTED: programmed cell death protein 4 [Vitis vinifera]	0	AT5G63190.1	| Symbols: | MA3 domain-containing protein | chr5:25346145-25348563 FORWARD LENGTH=702	0
TR155099|c2_g3	Pattern177	1	251	243	340	978	976.44	933	872.04	1003	726.99	367.06	400	390	1006.15	837	1045	867	806.02	851	gi|225432856|ref|XP_002283882.1|	PREDICTED: uncharacterized protein LOC100251040 [Vitis vinifera]	3e-93	AT3G22970.1	| Symbols: | Protein of unknown function (DUF506) | chr3:8152592-8153881 FORWARD LENGTH=370	5e-76
TR152797|c8_g1	Pattern118	1	396.99	374.71	614	1024	1112	1500.4	1150	1155.33	839.86	542.64	750.84	594.98	1065.13	1252.38	1274.31	887.87	1221.29	872.01	gi|359474075|ref|XP_002279230.2|	PREDICTED: homeobox protein BEL1 homolog [Vitis vinifera]	2e-42	AT5G41410.1	| Symbols: BEL1 | POX (plant homeobox) family protein | chr5:16580424-16583770 FORWARD LENGTH=611	1e-13
TR94418|c7_g2	Pattern80	1	559.61	513.18	646.6	869.86	928.37	894.74	970.55	1490.69	1016.12	494.83	417.96	514.47	675.57	684.6	860.79	798.74	827.07	849.63	gi|297742230|emb|CBI34379.3|	unnamed protein product [Vitis vinifera]	3e-105	AT3G61490.1	| Symbols: | Pectin lyase-like superfamily protein | chr3:22758439-22760137 FORWARD LENGTH=476	3e-158
TR140541|c6_g3	Pattern101	1	1418.13	1423.38	1674.32	2349	2437.1	2490.49	1816.82	2458	1998.08	1391.83	1496	1365.05	1582.46	2329.95	2294.23	1460	1595	1363	gi|590564464|ref|XP_007009666.1|	Pseudo response regulator isoform 3 [Theobroma cacao]	2e-173	AT5G02810.1	| Symbols: PRR7, APRR7 | pseudo-response regulator 7 | chr5:638283-641461 REVERSE LENGTH=727	1e-93
TR154207|c4_g1	Pattern23	1	1760.97	1713.02	2214.88	1882	1857.35	1874.06	2203	2872.01	2368.69	1722.39	1701.45	1521.83	1660.02	1814.1	1518.92	1850.94	2014.66	1572.47	gi|702482940|ref|XP_010033636.1|	PREDICTED: 26S protease regulatory subunit 7 [Eucalyptus grandis]	0	AT1G53750.1	| Symbols: RPT1A | regulatory particle triple-A 1A | chr1:20065921-20068324 REVERSE LENGTH=426	0
TR156931|c2_g3	Pattern196	1	763.62	729.06	1003.59	1451.49	1303.91	1385.85	1295.66	1599.47	1351.04	710.59	555.99	527.83	997	1258	1272.89	900	894.29	792.06	gi|747062093|ref|XP_011077538.1|	PREDICTED: AMP deaminase-like isoform X1 [Sesamum indicum]	2e-111	AT2G38280.1	| Symbols: FAC1, ATAMPD | AMP deaminase, putative / myoadenylate deaminase, putative | chr2:16033767-16038793 REVERSE LENGTH=839	5e-108
TR79138|c2_g2	Pattern202	1	297.01	255	376.5	1494.25	1450.99	1683.36	796	1094.21	786.81	407.08	430.14	278.17	1174.52	1203.01	1274.97	867.63	788	914	gi|444300790|gb|AGD98704.1|	bZIP transcription factor family protein 6 [Camellia sinensis]	5e-54	AT4G05420.1	| Symbols: DDB1A | damaged DNA binding protein 1A | chr4:2746288-2752663 FORWARD LENGTH=1088	5e-26
TR139580|c2_g1	Pattern28	1	1064.26	1008.82	1317.53	1605.62	1414.36	1401.7	1513.1	1935.58	1689.92	1154.5	1168.03	866.78	1509.98	1648.1	1269.66	1413.26	1523.89	1247.77	gi|697175652|ref|XP_009596768.1|	PREDICTED: sodium-coupled neutral amino acid transporter 5-like [Nicotiana tomentosiformis]	4e-34	AT3G30390.1	| Symbols: | Transmembrane amino acid transporter family protein | chr3:11977112-11978827 REVERSE LENGTH=460	3e-96
TR144484|c0_g3	Pattern10	1	216.4	416.96	255.31	327.89	357.23	283.18	803.74	1090.69	739.65	396.73	235.33	427.45	358.91	364.85	483.41	754.25	768.44	458.68	gi|225459697|ref|XP_002284681.1|	PREDICTED: gibberellin 20 oxidase 1-D [Vitis vinifera]	1e-179	AT5G07200.1	| Symbols: YAP169, GA20OX3, ATGA20OX3 | gibberellin 20-oxidase 3 | chr5:2243835-2245157 REVERSE LENGTH=380	2e-123
TR98844|c2_g1	Pattern177	1	460	436	628.94	1071.87	1175.74	1260	882	1409.97	973.98	595	678.21	669	1256.51	1063	1304.64	953.91	982.25	929.46	gi|590600036|ref|XP_007019349.1|	Thioredoxin M-type 4 [Theobroma cacao]	6e-56	AT4G03520.1	| Symbols: ATHM2 | Thioredoxin superfamily protein | chr4:1562585-1564055 REVERSE LENGTH=186	2e-39
TR303921|c0_g1	Pattern12	1	556	626	676.86	813.48	897.33	614.98	1077.76	1162.69	1351	581.2	481	488	1153.61	1236.99	1014	954	1243.61	731.85	gi|566037218|gb|AHC32017.1|	aquaporin protein 23 [Camellia sinensis]	0	AT3G61430.1	| Symbols: PIP1A, ATPIP1, PIP1, PIP1;1 | plasma membrane intrinsic protein 1A | chr3:22733657-22735113 FORWARD LENGTH=286	3e-13
TR143060|c1_g1	Pattern60	1	2760.99	2713.98	3109	1678.92	1600.01	1713	3221.56	3418	3662	3039.3	2636.95	2210.02	2277	2750.01	2287.96	2931.49	3190	2195	gi|90968984|gb|ABC96721.2|	acetyl CoA carboxylase [Camellia sinensis]	0	AT1G36160.1	| Symbols: ACC1, AT-ACC1, EMB22, GK, PAS3 | acetyl-CoA carboxylase 1 | chr1:13534196-13543773 FORWARD LENGTH=2254	3e-166
TR107886|c3_g2	Pattern28	1	717.96	681.98	884.99	1193.86	1376.97	1480.94	1015.89	1715.7	1268.95	847.88	850.86	783.23	1315.84	1330.99	1312.96	1012.98	1118.83	965.97	gi|388520069|gb|AFK48096.1|	unknown [Medicago truncatula]	1e-20	AT3G43230.1	| Symbols: | RING/FYVE/PHD-type zinc finger family protein | chr3:15207776-15209599 FORWARD LENGTH=485	3e-113
TR108160|c1_g2	Pattern150	1	494.01	449.92	691	1079	1041	1150.56	954	1408	986.87	684	895	672	1155	1165	1308	1020	1118	964.08	gi|460368207|ref|XP_004229959.1|	PREDICTED: uncharacterized protein LOC101245497 [Solanum lycopersicum]	1e-11	AT2G46220.1	| Symbols: | Uncharacterized conserved protein (DUF2358) | chr2:18979655-18980557 FORWARD LENGTH=241	6e-67
TR145316|c0_g2	Pattern100	1	929.66	910.95	1280.81	1581.05	1728.34	2006.17	1244.92	2062.04	1524.58	1094.47	1092.16	1113.25	1452.17	1690.36	1979.78	1393.98	1358.79	1292	gi|643735329|gb|KDP41970.1|	hypothetical protein JCGZ_26988 [Jatropha curcas]	7e-141	AT1G15980.1	| Symbols: NDF1, NDH48 | NDH-dependent cyclic electron flow 1 | chr1:5489314-5491199 FORWARD LENGTH=461	0
TR140041|c2_g1	Pattern150	1	797.03	743.15	959.91	1280.97	1353.24	1259.95	1170.15	1703.94	1334.99	542.96	436	463	691.42	651.99	782.92	714.97	542.64	539	gi|719991455|ref|XP_010253269.1|	PREDICTED: uncharacterized protein LOC104594600 [Nelumbo nucifera]	6e-18	AT2G37480.1	| Symbols: | unknown protein; BEST Arabidopsis thaliana protein match is: unknown protein (TAIR:AT3G53670.2); Has 186 Blast hits to 186 proteins in 35 species: Archae - 0; Bacteria - 2; Metazoa - 14; Fungi - 7; Plants - 154; Viruses - 0; Other Eukaryotes - 9 (source: NCBI BLink). | chr2:15738645-15739579 FORWARD LENGTH=194	2e-11
TR165618|c0_g1	Pattern26	1	1177.06	1138	1602.1	1673.07	1825	1834	1496.19	2305	1824	1252	1112	1085	1311	1496	1321	1366	1213.75	1230	gi|350539781|ref|NP_001233761.1|	mitogen-activated protein kinase 9 [Solanum lycopersicum]	0	AT1G10210.1	| Symbols: ATMPK1, MPK1 | mitogen-activated protein kinase 1 | chr1:3349579-3350776 FORWARD LENGTH=370	0
TR170312|c0_g1	Pattern156	1	56	47	96	1742	2225	1923	433	945	528	78	54	64	721.34	696.09	1168.3	450	233	453	gi|255556231|ref|XP_002519150.1|	conserved hypothetical protein [Ricinus communis]	1e-34	AT2G15890.1	| Symbols: MEE14 | maternal effect embryo arrest 14 | chr2:6921196-6921978 REVERSE LENGTH=203	1e-66
TR160995|c0_g1	Pattern80	1	725.94	702	783.22	1386	1399.13	1086	985	1616.98	1314.96	826.98	610.29	592	1350	1739.79	1707.36	1219.99	926	1000	gi|694396643|ref|XP_009373596.1|	PREDICTED: dentin sialophosphoprotein [Pyrus x bretschneideri]	5e-111	AT4G14200.1	| Symbols: | Pentatricopeptide repeat (PPR) superfamily protein | chr4:8185524-8188667 REVERSE LENGTH=784	5e-22
TR120113|c2_g3	Pattern101	1	279	288.18	308.9	1064.69	945	958	861	753	966.89	284	249.35	200	1013	966.32	742	582	649.73	426	gi|225436208|ref|XP_002268337.1|	PREDICTED: uncharacterized protein LOC100245378 [Vitis vinifera]	5e-115	AT5G17640.1	| Symbols: | Protein of unknown function (DUF1005) | chr5:5811047-5812429 REVERSE LENGTH=432	7e-93
TR83941|c0_g1	Pattern81	1	1041.49	820	1327.92	1409.14	1320	1294.05	1583	1826.73	1484.36	1205.63	1104.98	1001.87	1661.67	1697.32	1691	1573.05	1843	1355.32	gi|641865209|gb|KDO83894.1|	hypothetical protein CISIN_1g013394mg [Citrus sinensis]	2e-28	AT1G71980.1	| Symbols: | Protease-associated (PA) RING/U-box zinc finger family protein | chr1:27098250-27099881 FORWARD LENGTH=448	8e-37
TR129834|c5_g2	Pattern91	1	798	740	900.07	1233.62	1260	1251	1295	1455.91	1390.93	861	1037	796.22	980	1280.06	1168.44	1044	1090.4	931	gi|694327332|ref|XP_009354540.1|	PREDICTED: receptor-like protein kinase HERK 1 [Pyrus x bretschneideri]	0	AT3G46290.1	| Symbols: HERK1 | hercules receptor kinase 1 | chr3:17013009-17015501 FORWARD LENGTH=830	0
TR159477|c1_g3	Pattern156	1	347.74	358.72	398.13	1368.71	1243.76	1247.01	762.91	1144.45	899.52	383	456.13	332.79	856.6	1043.14	1046.32	681.02	622.36	593.04	gi|566180992|ref|XP_006380756.1|	hypothetical protein POPTR_0007s12730g [Populus trichocarpa]	3e-93	AT3G50660.1	| Symbols: DWF4, CYP90B1, CLM, SNP2, SAV1, PSC1 | Cytochrome P450 superfamily protein | chr3:18814262-18817168 REVERSE LENGTH=513	5e-23
TR143033|c3_g4	Pattern118	1	418	366.98	679.34	967.53	1125.05	1224.03	1183.28	1088.09	894.84	638	840.59	627.01	1337.74	1652.91	1434.88	915	1393.01	821.76	gi|731407660|ref|XP_010656576.1|	PREDICTED: acidic mammalian chitinase-like [Vitis vinifera]	1e-34	AT4G19810.1	| Symbols: | Glycosyl hydrolase family protein with chitinase insertion domain | chr4:10764151-10765753 REVERSE LENGTH=379	2e-14
TR84261|c2_g4	Pattern28	1	1016.21	1067	1392.56	1691.01	1682	1699.11	1462.47	2060.31	1651.64	1162	1140	1177.28	1632	1561.25	1605.31	1382.18	1550	1286.99	gi|747085493|ref|XP_011090210.1|	PREDICTED: E3 ubiquitin-protein ligase RNF126-like [Sesamum indicum]	3e-113	AT2G40830.2	| Symbols: RHC1A | RING-H2 finger C1A | chr2:17043642-17044628 FORWARD LENGTH=328	6e-74
TR123399|c3_g1	Pattern28	1	741.11	667.96	939.91	1204.95	1222.59	1404.46	1165.85	1582.52	1298.76	729	710.04	683.89	1143.94	1383.75	1241.94	1054	1048.43	927.6	gi|661882640|emb|CDP13643.1|	unnamed protein product [Coffea canephora]	1e-91	AT3G13340.1	| Symbols: | Transducin/WD40 repeat-like superfamily protein | chr3:4332370-4334603 FORWARD LENGTH=447	2e-96
TR116557|c0_g1	Pattern24	1	1992.75	1584.99	1974.76	1510.07	1425.07	1234.63	2144.68	2652.92	2452.77	1798.44	1249	1490.18	1435.43	1403	1387.21	1382.3	1310.49	1161.82	gi|702499261|ref|XP_010037922.1|	PREDICTED: DNA topoisomerase 6 subunit A [Eucalyptus grandis]	0	AT5G02820.1	| Symbols: RHL2, BIN5 | Spo11/DNA topoisomerase VI, subunit A protein | chr5:642658-644123 FORWARD LENGTH=427	0
TR168250|c10_g1	Pattern100	1	518	487	791	1317.23	1114.75	1372.99	1203	1270	1019.02	620.32	703	579	1164.12	1259	1369	1054	1197	961	gi|698500383|ref|XP_009795957.1|	PREDICTED: E3 ubiquitin-protein ligase RGLG2-like [Nicotiana sylvestris]	8e-30	AT1G67800.2	| Symbols: | Copine (Calcium-dependent phospholipid-binding protein) family | chr1:25421029-25423297 REVERSE LENGTH=453	5e-16
TR77395|c5_g1	Pattern28	1	791.08	736.99	1103	1314.37	1243.95	1396	1186.98	1887	1253	756.98	885	699	1018	1161.1	1231	1275.6	1124.34	1174	gi|731409463|ref|XP_010657206.1|	PREDICTED: uncharacterized protein LOC100248242 [Vitis vinifera]	0	AT2G32480.1	| Symbols: ARASP | ARABIDOPSIS SERIN PROTEASE | chr2:13788679-13790022 REVERSE LENGTH=447	0
TR152384|c4_g2	Pattern104	1	468	499	548	1263	1516.06	1293	824	1275	1100.96	531.57	508	606	751	898.16	1202.5	664	598	704.01	gi|719998824|ref|XP_010255523.1|	PREDICTED: F-box protein PP2-A13-like [Nelumbo nucifera]	2e-50	AT1G12710.1	| Symbols: AtPP2-A12, PP2-A12 | phloem protein 2-A12 | chr1:4326980-4328324 REVERSE LENGTH=291	2e-65
TR148222|c1_g1	Pattern95	1	694	546.2	988	1528	1418.99	2054.37	1199.58	1528.7	1181	335	281	273	319	326	320	329.54	341.98	258	gi|697121213|ref|XP_009614577.1|	PREDICTED: probable methionine--tRNA ligase [Nicotiana tomentosiformis]	2e-108	AT4G13780.1	| Symbols: | methionine--tRNA ligase, putative / methionyl-tRNA synthetase, putative / MetRS, putative | chr4:7993366-7998433 REVERSE LENGTH=797	2e-90
TR147845|c6_g1	Pattern73	1	6887.29	6817.28	8264.14	4840.99	4959.95	4275.56	7137.83	8292.02	8219.65	5716.7	4639.16	4919.04	5009.4	4445.87	4799.35	4977.27	4987.2	4369.84	gi|145334271|ref|NP_001078516.1|	Histone H3.3 [Arabidopsis thaliana]	7e-59	AT4G40030.2	| Symbols: | Histone superfamily protein | chr4:18555840-18556827 REVERSE LENGTH=164	1e-44
TR142509|c6_g1	Pattern118	1	1021.46	925.98	1280	1796	1839	1857.01	1389	2044.48	1474.21	1184.99	1389.16	1112	1620.98	1905.99	2014	1535	1554.92	1328	gi|659095021|ref|XP_008448353.1|	PREDICTED: ankyrin repeat-containing protein At5g02620 isoform X2 [Cucumis melo]	3e-60	AT1G07710.1	| Symbols: | Ankyrin repeat family protein | chr1:2386275-2387986 REVERSE LENGTH=543	0
TR116514|c4_g3	Pattern101	1	1293	1231	1565.19	1880.66	1839.99	1868.01	1688.46	2180.17	1900.73	1242.61	1195.01	1220	1814.88	1968.65	1792.03	1344	1440	1130	gi|460382448|ref|XP_004236951.1|	PREDICTED: ALG-2 interacting protein X-like [Solanum lycopersicum]	3e-53	AT1G15130.1	| Symbols: | Endosomal targeting BRO1-like domain-containing protein | chr1:5206217-5209848 REVERSE LENGTH=846	8e-50
TR93931|c0_g2	Pattern119	1	815.37	787	999.95	1831.43	2086	2054.58	1158	1678.98	1444	1070.07	1080.42	989.79	1559.72	1705.85	2040.91	1131.73	1042.21	1146.39	gi|657943043|ref|XP_008351495.1|	PREDICTED: protein SDE2 homolog [Malus domestica]	5e-48	AT4G01000.1	| Symbols: | Ubiquitin-like superfamily protein | chr4:432186-433727 REVERSE LENGTH=415	2e-23
TR147810|c0_g1	Pattern78	1	656.99	842.63	1168.97	1292	1261.99	1504	1425.28	1585.56	1327.99	1011.59	940.08	770	1232	1550.75	1556.27	1449.55	1833	1399.23	gi|747047789|ref|XP_011069877.1|	PREDICTED: zinc finger protein CONSTANS-LIKE 5-like [Sesamum indicum]	2e-36	AT5G57660.1	| Symbols: ATCOL5, COL5 | CONSTANS-like 5 | chr5:23355573-23356729 FORWARD LENGTH=355	1e-28
TR114122|c2_g5	Pattern122	1	859	721	1115	1587.29	1584	1691.95	1264	1692.98	1403.63	1183	1243	1209	1160.86	1380.97	1464.24	1132	1053.68	1038.97	gi|590641965|ref|XP_007030380.1|	Uncharacterized protein isoform 1 [Theobroma cacao]	0	AT5G28910.2	| Symbols: | unknown protein; FUNCTIONS IN: molecular_function unknown; INVOLVED IN: biological_process unknown; BEST Arabidopsis thaliana protein match is: unknown protein (TAIR:AT5G28960.1); Has 82 Blast hits to 80 proteins in 14 species: Archae - 0; Bacteria - 0; Metazoa - 1; Fungi - 0; Plants - 78; Viruses - 0; Other Eukaryotes - 3 (source: NCBI BLink). | chr5:10930633-10932575 REVERSE LENGTH…	1e-80
TR84868|c2_g7	Pattern81	1	397.79	344.55	498.01	868.13	718.08	674.31	928.91	1080.87	894.94	483.7	468.97	362	913.11	976.58	837.92	788.77	1021.05	705.18	gi|359477937|ref|XP_002264969.2|	PREDICTED: transcription factor bHLH77-like [Vitis vinifera]	4e-58	AT3G07340.1	| Symbols: | basic helix-loop-helix (bHLH) DNA-binding superfamily protein | chr3:2341188-2343288 REVERSE LENGTH=456	7e-61
TR146075|c1_g2	Pattern154	1	753.79	793	871.87	1759.82	1882	1796.03	1197.69	1560.13	1323.7	803.51	775.98	731.27	1153.96	1471.86	1677.12	760.18	885.86	769.99	gi|661896633|emb|CDO99822.1|	unnamed protein product [Coffea canephora]	9e-42	AT5G04460.1	| Symbols: | RING/U-box superfamily protein | chr5:1260009-1263695 FORWARD LENGTH=863	1e-33
TR86317|c1_g1	Pattern49	1	931.19	942.53	1027.73	1205.06	1205.39	1048.46	1416.42	1680.8	1466.68	796	660	619.31	1044	975.24	966	980.99	947.5	710	gi|147853033|emb|CAN81258.1|	hypothetical protein VITISV_000965 [Vitis vinifera]	5e-106	AT4G02440.1	| Symbols: EID1 | F-box family protein | chr4:1072555-1073565 FORWARD LENGTH=336	1e-93
TR155977|c5_g1	Pattern66	1	3283.52	3480.36	3789.53	3306.99	3326.96	3247.11	3615.07	4495.23	4105.06	3124.57	2824.79	2660.86	2561.07	2995.18	2704.75	2631.25	2882.3	2344.95	gi|586750760|ref|XP_006851831.1|	PREDICTED: enolase [Amborella trichopoda]	0	AT2G36530.1	| Symbols: LOS2, ENO2 | Enolase | chr2:15321081-15323786 REVERSE LENGTH=444	8e-86
TR121279|c1_g4	Pattern118	1	647.56	635.26	968.14	1477.98	1610.35	1706.13	1145.86	1509.22	1257.03	759.61	1066.17	871.16	1802.5	1694.76	2046.56	1356.82	1453.8	1349.21	gi|590656330|ref|XP_007034239.1|	Chaperone protein dnaJ 20 [Theobroma cacao]	2e-14	AT4G13830.2	| Symbols: J20 | DNAJ-like 20 | chr4:8011518-8012577 FORWARD LENGTH=197	6e-08
TR104226|c5_g1	Pattern104	1	742	709.83	849	1056.01	992	737	1063	1557.58	1340.04	788	762	586	1019	1130.6	1010	1049	1043.12	822	gi|359495463|ref|XP_002270292.2|	PREDICTED: vacuolar protein 8 [Vitis vinifera]	0	AT1G61350.1	| Symbols: | ARM repeat superfamily protein | chr1:22634099-22635820 FORWARD LENGTH=573	0
TR152879|c5_g1	Pattern156	1	1063.97	1061.87	1393	2271.57	2171.18	2154.22	1551	2006	1620.58	1174.88	1106	1071	1823	1759	2047	1423	1348	1307.19	gi|747050487|ref|XP_011071319.1|	PREDICTED: pyruvate dehydrogenase (acetyl-transferring) kinase, mitochondrial [Sesamum indicum]	3e-143	AT3G06483.1	| Symbols: PDK, ATPDHK | pyruvate dehydrogenase kinase | chr3:1990727-1992581 REVERSE LENGTH=366	7e-127
TR124024|c3_g1	Pattern118	1	440	377	543	1196.12	1192	1344	973	1147	894	893	488	745.02	1737.22	1177	1755	1003.98	1041	1048.89	gi|661400157|gb|AIE12477.1|	UGT4 [Panax ginseng]	4e-175	AT1G22400.1	| Symbols: UGT85A1, ATUGT85A1 | UDP-Glycosyltransferase superfamily protein | chr1:7903851-7906607 REVERSE LENGTH=489	6e-83
TR80044|c2_g4	Pattern86	1	1038.8	946	1404.4	1435	1470.32	1574.14	1628	1869.65	1545.28	1284	1465.12	1120.99	1883.94	2298	2056	1687.1	2077.18	1606	gi|297733860|emb|CBI15107.3|	unnamed protein product [Vitis vinifera]	1e-144	AT5G62580.1	| Symbols: | ARM repeat superfamily protein | chr5:25120010-25122259 FORWARD LENGTH=615	2e-70
TR168252|c1_g2	Pattern28	1	825.26	792.45	1014.15	1290.75	1200.3	1043.5	1239.92	1633.51	1411.99	837.12	865.34	743.41	1065.35	1114.63	1136.87	921.71	982.87	927.8	gi|802740922|ref|XP_012086975.1|	PREDICTED: E3 ubiquitin-protein ligase At1g12760-like isoform X1 [Jatropha curcas]	5e-56	AT1G12760.1	| Symbols: | Zinc finger, C3HC4 type (RING finger) family protein | chr1:4348728-4350512 FORWARD LENGTH=408	7e-52
TR139186|c1_g2	Pattern133	1	1812.43	1529.24	2025.21	1780.39	1668.86	1553.18	2085.28	2806.08	2128.67	1941.17	1862.18	1665.97	1987.28	2229.46	2463.84	2252.99	2196.14	2048.35	gi|802549212|ref|XP_012092075.1|	PREDICTED: uncharacterized protein LOC105649867 [Jatropha curcas]	3e-57	AT4G33480.1	| Symbols: | unknown protein; FUNCTIONS IN: molecular_function unknown; INVOLVED IN: biological_process unknown; LOCATED IN: chloroplast; EXPRESSED IN: 22 plant structures; EXPRESSED DURING: 13 growth stages; CONTAINS InterPro DOMAIN/s: Protein of unknown function DUF3727 (InterPro:IPR022203); Has 348 Blast hits to 348 proteins in 78 species: Archae - 0; Bacteria - 101; Metazoa - 0; Fungi - 0; Pl…	2e-60
TR97256|c2_g3	Pattern99	1	1765.28	1549.07	1944.75	2339.02	2476.3	2490.82	2107.96	2541.52	2261.89	1709	1601.93	1438.05	1974.03	2441.99	2244	1468.95	1682.03	1513	gi|567883619|ref|XP_006434368.1|	hypothetical protein CICLE_v10000121mg [Citrus clementina]	0	AT4G08350.1	| Symbols: GTA02, GTA2 | global transcription factor group A2 | chr4:5286351-5292072 FORWARD LENGTH=1041	0
TR140405|c1_g2	Pattern101	1	595.99	643.35	692.27	1487.07	1168.98	1035.8	1125.96	1316.35	1137.6	723.41	558	590	1246.21	1309.82	1275.11	915.54	968.77	634.75	gi|225432890|ref|XP_002284121.1|	PREDICTED: auxin-induced protein 22D [Vitis vinifera]	6e-74	AT5G43700.1	| Symbols: ATAUX2-11, IAA4 | AUX/IAA transcriptional regulator family protein | chr5:17550465-17551206 FORWARD LENGTH=186	4e-76
TR101353|c23_g1	Pattern160	1	703.98	644.91	852.96	1020.56	1015.29	1105.23	1185.97	1449.33	1211.52	870.29	1041.14	749.19	1035.5	1154.17	1148.78	1145.26	1316.97	941.01	gi|747064470|ref|XP_011078818.1|	PREDICTED: protein trichome birefringence-like [Sesamum indicum]	0	AT5G06700.1	| Symbols: TBR | Plant protein of unknown function (DUF828) | chr5:2063638-2065810 FORWARD LENGTH=608	2e-162
TR123265|c0_g1	Pattern81	1	937.17	921.37	1203.93	1447.04	1413.35	1469.36	1286.86	1949.19	1468.23	1254.67	1045.66	1042.87	1512.51	1663.73	1497.22	1350.55	1358.73	1208.52	gi|697172117|ref|XP_009594993.1|	PREDICTED: uricase-2 isozyme 1 [Nicotiana tomentosiformis]	2e-174	AT2G26230.1	| Symbols: | uricase / urate oxidase / nodulin 35, putative | chr2:11164956-11166968 FORWARD LENGTH=309	1e-159
TR300360|c0_g1	Pattern52	1	1019	994	1180.84	1335.02	1311	1123	1395	1646.37	1793.67	919	707.43	809.63	1268.45	1366.44	1438	1029	1040.99	771.14	gi|747071706|ref|XP_011082737.1|	PREDICTED: transcription factor TCP4-like [Sesamum indicum]	9e-27	AT3G15030.1	| Symbols: TCP4, MEE35 | TCP family transcription factor 4 | chr3:5062308-5063570 FORWARD LENGTH=420	4e-20
TR140082|c3_g3	Pattern39	1	1004.98	1045.16	1317.78	1210.48	1175.02	1225.97	1496.36	1900.43	1608.98	1193.88	1118.46	927.87	1201	1262.78	1275.74	1451.75	1583.35	1222.17	gi|643711634|gb|KDP25141.1|	hypothetical protein JCGZ_22676 [Jatropha curcas]	5e-47	AT3G57930.1	| Symbols: | unknown protein; BEST Arabidopsis thaliana protein match is: unknown protein (TAIR:AT2G42190.1); Has 1519 Blast hits to 1241 proteins in 182 species: Archae - 0; Bacteria - 60; Metazoa - 576; Fungi - 133; Plants - 127; Viruses - 30; Other Eukaryotes - 593 (source: NCBI BLink). | chr3:21447250-21447675 REVERSE LENGTH=141	6e-23
TR129978|c7_g5	Pattern28	1	893.07	863.06	1053.86	1242	1345.89	1223.11	1288.14	1752.92	1405.96	891.06	764.91	836	1152.03	1223.14	1267.37	1170.69	1064.72	1033.31	gi|720055992|ref|XP_010273559.1|	PREDICTED: poly(rC)-binding protein 1-like [Nelumbo nucifera]	2e-07	AT4G26000.1	| Symbols: PEP | RNA-binding KH domain-containing protein | chr4:13197280-13199539 FORWARD LENGTH=495	2e-07
TR89352|c1_g2	Pattern169	1	436.12	409.88	513.76	951.47	1041.19	1303.75	904.45	1146.96	943.33	669.33	731.65	742.24	1911.89	1708.98	1968.86	1085.91	1244.35	1168.52	gi|747097412|ref|XP_011096669.1|	PREDICTED: cationic amino acid transporter 1-like isoform X3 [Sesamum indicum]	0	AT4G21120.1	| Symbols: AAT1, CAT1 | amino acid transporter 1 | chr4:11270318-11273775 FORWARD LENGTH=594	0
TR140017|c2_g4	Pattern28	1	640.47	648.26	788.84	1078.09	1092.01	1113.7	1064.09	1448.97	1198.22	797.89	633.89	698.47	1061.57	1118.56	1102.55	887.02	1002.83	853.81	gi|720013319|ref|XP_010260133.1|	PREDICTED: serine/threonine-protein kinase PBS1-like isoform X2 [Nelumbo nucifera]	6e-85	AT5G02800.1	| Symbols: | Protein kinase superfamily protein | chr5:635545-637374 REVERSE LENGTH=378	2e-177
TR90038|c1_g1	Pattern104	1	580.01	570	807.91	1224.95	1347.58	1290.96	1005	1474.87	1110	709	538	555	1024	861.95	1033.01	739	712	760	gi|255584608|ref|XP_002533028.1|	conserved hypothetical protein [Ricinus communis]	5e-72	AT4G06599.1	| Symbols: | ubiquitin family protein | chr4:3666079-3667495 REVERSE LENGTH=340	6e-178
TR165797|c3_g3	Pattern104	1	960	930.46	1195	1559.69	1659.07	1679.58	1309	1939.77	1466.32	1029.01	961.19	943.84	1341.79	1472.32	1400.05	1267.96	1294.94	1046	gi|802732370|ref|XP_012086381.1|	PREDICTED: peroxisome biogenesis protein 22 [Jatropha curcas]	5e-148	AT3G21865.1	| Symbols: PEX22 | peroxin 22 | chr3:7701308-7703218 REVERSE LENGTH=283	1e-126
TR108307|c3_g1	Pattern150	1	289.02	227.78	388	826.01	842	709	793.15	1023	718	464.97	620.54	454	950	873	951.6	905	1062.8	703	gi|224120536|ref|XP_002318354.1|	hypothetical protein POPTR_0012s01020g [Populus trichocarpa]	9e-79	AT5G52900.1	| Symbols: | unknown protein; Has 30201 Blast hits to 17322 proteins in 780 species: Archae - 12; Bacteria - 1396; Metazoa - 17338; Fungi - 3422; Plants - 5037; Viruses - 0; Other Eukaryotes - 2996 (source: NCBI BLink). | chr5:21452893-21453692 REVERSE LENGTH=235	6e-31
TR119973|c0_g4	Pattern101	1	752	656.29	1001.88	1501.84	1628.09	1658.83	1045.55	1720.51	1271.91	846.33	803.97	654	1188.38	1451.63	1579.3	1141.61	938.27	1060.1	gi|296081889|emb|CBI20894.3|	unnamed protein product [Vitis vinifera]	2e-19	AT5G25630.2	| Symbols: | Tetratricopeptide repeat (TPR)-like superfamily protein | chr5:8947426-8949424 FORWARD LENGTH=599	3e-108
TR160973|c0_g3	Pattern119	1	4056	3932	4879	3854	4068.39	3833.23	4146.74	5412.15	4934.78	4253	3813	3646	3286.31	4039.23	3790.31	3492	3574.02	3117.66	gi|763783261|gb|KJB50332.1|	hypothetical protein B456_008G164400 [Gossypium raimondii]	0	AT5G08530.1	| Symbols: CI51 | 51 kDa subunit of complex I | chr5:2759848-2761726 REVERSE LENGTH=486	0
TR158624|c5_g3	Pattern95	1	731	626	1135	1357	1267	1761	1436.27	1587.84	1094	1328	1520.01	1448	1620	1934.99	1776	1499	1790	1423	gi|763779188|gb|KJB46311.1|	hypothetical protein B456_007G359900 [Gossypium raimondii]	2e-13	AT3G57540.1	| Symbols: | Remorin family protein | chr3:21301623-21302924 REVERSE LENGTH=296	8e-14
TR139584|c10_g1	Pattern86	1	785.55	838.98	1546.19	1280.93	1575.25	1584.99	1342.5	2053.08	1396.59	1427.84	1565.67	1218.2	1948.43	1765.32	2055.12	1952.64	2087.9	1901.49	gi|698424702|ref|XP_009784266.1|	PREDICTED: carotenoid 9,10(9',10')-cleavage dioxygenase 1-like isoform X2 [Nicotiana sylvestris]	2e-66	AT3G63520.1	| Symbols: CCD1, ATCCD1, ATNCED1, NCED1 | carotenoid cleavage dioxygenase 1 | chr3:23452940-23455896 FORWARD LENGTH=538	2e-59
TR93927|c6_g1	Pattern100	1	1609.12	1507.96	2050.99	2136.98	2087.91	2126.3	1943	2573.97	2271.41	1819.26	1818	1443.2	1979.75	2385.64	2115.92	1764	1895.31	1652.99	gi|590688924|ref|XP_007043083.1|	Calmodulin-domain protein kinase 5 isoform 1 [Theobroma cacao]	0	AT2G17290.1	| Symbols: CPK6, ATCDPK3, ATCPK6 | Calcium-dependent protein kinase family protein | chr2:7517005-7519239 FORWARD LENGTH=544	0
TR139551|c3_g2	Pattern100	1	444.41	408.87	558.72	991.57	1037.64	1091.91	909	1223.21	898.36	486.97	494.08	439.48	949.97	934	1065.55	848.75	872.67	841.78	gi|661884032|emb|CDP12294.1|	unnamed protein product [Coffea canephora]	2e-102	AT3G47500.1	| Symbols: CDF3 | cycling DOF factor 3 | chr3:17504276-17505964 REVERSE LENGTH=448	6e-30
TR129848|c3_g1	Pattern73	1	1504.02	1426.36	1964.99	2474.55	2656.67	2976	1854.01	2655.04	2003.91	1965.92	2074.25	1852	2383	2936.43	2802	2036.95	2041.01	1975.36	gi|734333800|gb|KHN07710.1|	ATP-dependent zinc metalloprotease FTSH 11, chloroplastic/mitochondrial [Glycine soja]	8e-41	AT5G53170.1	| Symbols: FTSH11 | FTSH protease 11 | chr5:21563023-21567922 REVERSE LENGTH=806	0
TR101434|c5_g1	Pattern104	1	523.95	433.99	662.85	1163.96	1254.02	1224.28	963.05	1280.13	994.93	600.91	669	503	903	998.82	1088.28	795.86	952.3	942.1	gi|698506271|ref|XP_009798537.1|	PREDICTED: uncharacterized protein LOC104244759 isoform X1 [Nicotiana sylvestris]	2e-52	AT5G57910.1	| Symbols: | unknown protein; BEST Arabidopsis thaliana protein match is: unknown protein (TAIR:AT4G30630.1); Has 30201 Blast hits to 17322 proteins in 780 species: Archae - 12; Bacteria - 1396; Metazoa - 17338; Fungi - 3422; Plants - 5037; Viruses - 0; Other Eukaryotes - 2996 (source: NCBI BLink). | chr5:23451259-23452463 REVERSE LENGTH=207	2e-15
TR303491|c0_g1	Pattern53	1	655.23	762.99	775.29	1009	1019.48	686	1054.29	1451.99	1300.78	467.37	460	533	1081	1167.35	1286	930.51	909	787.97	gi|9049768|gb|AAF82473.1|	light dependent NADH:protochlorophyllide oxidoreductase 3 [Solanum lycopersicum]	4e-20	AT5G54190.1	| Symbols: PORA | protochlorophyllide oxidoreductase A | chr5:21991183-21992773 REVERSE LENGTH=405	1e-21
TR163277|c3_g2	Pattern102	1	1282	1350.36	1593.28	1911.93	2016.94	2044.83	1733	2198.64	1905.95	1399	1229.5	1302	1655	1890	1815.51	1300.92	1375.31	1187.92	gi|629092259|gb|KCW58254.1|	hypothetical protein EUGRSUZ_H009522, partial [Eucalyptus grandis]	1e-60	AT1G20110.1	| Symbols: | RING/FYVE/PHD zinc finger superfamily protein | chr1:6971554-6974578 FORWARD LENGTH=601	7e-16
TR151274|c3_g20	Pattern87	1	762	717.01	1002	1122	1224.99	1189	1130	1690	1272	582	622	540	754	750	838	788	607	662	gi|747081979|ref|XP_011088289.1|	PREDICTED: polyadenylate-binding protein RBP47 [Sesamum indicum]	3e-74	AT3G19130.1	| Symbols: ATRBP47B, RBP47B | RNA-binding protein 47B | chr3:6611398-6613823 REVERSE LENGTH=435	2e-52
TR156669|c4_g2	Pattern86	1	415	421	660	856.05	1026.38	1158	846	1362.87	896	655	896	759	1286	1107.31	1390	1217	1292	1190.97	gi|802563258|ref|XP_012066800.1|	PREDICTED: uncharacterized protein LOC105629773 isoform X1 [Jatropha curcas]	1e-23	AT1G22630.1	| Symbols: | unknown protein; LOCATED IN: chloroplast; EXPRESSED IN: 21 plant structures; EXPRESSED DURING: 13 growth stages; Has 87 Blast hits to 86 proteins in 34 species: Archae - 0; Bacteria - 13; Metazoa - 27; Fungi - 0; Plants - 40; Viruses - 0; Other Eukaryotes - 7 (source: NCBI BLink). | chr1:8003487-8004167 FORWARD LENGTH=110	2e-14
TR129792|c6_g7	Pattern59	1	1998.94	1524.03	2089	2991.23	3144.91	2947	2015	2730	2474.27	1925	2120	1781	2042	2933	2866	1600	1463.73	1389.01	gi|731418129|ref|XP_010660565.1|	PREDICTED: auxin transport protein BIG [Vitis vinifera]	0	AT3G02260.1	| Symbols: BIG, DOC1, TIR3, UMB1, ASA1, LPR1, CRM1 | auxin transport protein (BIG) | chr3:431152-448489 REVERSE LENGTH=5098	7e-86
TR120359|c1_g1	Pattern28	1	496	445	582	900.98	896	662	995.95	1179.11	954.9	454	376.97	458.86	770	932.08	778.82	582	713	474	gi|596280969|ref|XP_007225277.1|	hypothetical protein PRUPE_ppa001427mg [Prunus persica]	0	AT2G32800.1	| Symbols: AP4.3A | protein kinase family protein | chr2:13916478-13919033 FORWARD LENGTH=851	0
TR117205|c0_g1	Pattern128	1	930	1029	1097	929.99	1093	948	1328	1806	1527	628	479	544	457	628	567.05	595	600	549	gi|590706961|ref|XP_007047870.1|	GCR2-like 1 [Theobroma cacao]	0	AT5G65280.1	| Symbols: GCL1 | GCR2-like 1 | chr5:26086129-26088069 REVERSE LENGTH=433	0
TR170097|c2_g8	Pattern45	1	1139	1019.81	1459.57	1296.37	1249.99	1405.4	1418.05	2154.63	1646.93	1410.67	1534.78	1223.58	1590.4	1331.76	1641.23	1898.71	1783.45	1763.64	gi|629103198|gb|KCW68667.1|	hypothetical protein EUGRSUZ_F02264, partial [Eucalyptus grandis]	4e-32	AT4G33865.1	| Symbols: | Ribosomal protein S14p/S29e family protein | chr4:16233395-16234114 REVERSE LENGTH=56	7e-30
TR160751|c4_g16	Pattern140	1	3045.27	2825.98	3322.17	2556.35	2318.52	2270.78	3005.14	4210.73	3578.74	3709	3005.02	3100.87	2620	2752.78	2788.9	3381.6	3048.97	2663.05	gi|330318624|gb|AEC10975.1|	nucleoside diphosphate kinase 1 [Camellia sinensis]	5e-96	AT4G09320.1	| Symbols: NDPK1 | Nucleoside diphosphate kinase family protein | chr4:5923424-5924366 FORWARD LENGTH=169	4e-87
TR117799|c6_g1	Pattern101	1	1050	927.01	1206.1	1608	1593	1473.53	1398	1758.01	1627	1114.82	805	813.24	1494	1582	1525.07	1100	1225	1023.98	gi|661899508|emb|CDO97502.1|	unnamed protein product [Coffea canephora]	2e-114	AT1G43640.1	| Symbols: AtTLP5, TLP5 | tubby like protein 5 | chr1:16439619-16441253 REVERSE LENGTH=429	0
TR108992|c0_g1	Pattern44	1	1699	1665.99	2038	1863.31	1933.93	1797.9	2072.22	2664.26	2265	1821.16	1873	1709	1756.3	1845.52	1912.14	2125.35	2145.95	1847	gi|641847343|gb|KDO66223.1|	hypothetical protein CISIN_1g037543mg, partial [Citrus sinensis]	1e-45	AT3G55250.1	| Symbols: | unknown protein; FUNCTIONS IN: molecular_function unknown; INVOLVED IN: biological_process unknown; LOCATED IN: mitochondrion, chloroplast, nucleus; EXPRESSED IN: 23 plant structures; EXPRESSED DURING: 13 growth stages; Has 46 Blast hits to 46 proteins in 17 species: Archae - 0; Bacteria - 0; Metazoa - 0; Fungi - 0; Plants - 46; Viruses - 0; Other Eukaryotes - 0 (source: NCBI BLink).…	4e-29
TR99715|c7_g1	Pattern28	1	1328.49	1268.8	1425.33	1598.92	1630.06	1498.59	1663.01	2129.7	1825.55	1447.95	1347.48	1263.2	1508.09	1758.29	1729.72	1425.17	1473.07	1223.01	gi|147774374|emb|CAN72399.1|	hypothetical protein VITISV_041203 [Vitis vinifera]	5e-97	AT3G13410.1	| Symbols: | unknown protein; FUNCTIONS IN: molecular_function unknown; INVOLVED IN: biological_process unknown; LOCATED IN: endoplasmic reticulum; EXPRESSED IN: 25 plant structures; EXPRESSED DURING: 15 growth stages; BEST Arabidopsis thaliana protein match is: unknown protein (TAIR:AT1G55546.1); Has 49 Blast hits to 49 proteins in 14 species: Archae - 0; Bacteria - 0; Metazoa - 0; Fungi - 0; Pl…	7e-23
TR128154|c3_g2	Pattern193	1	478	522.02	567.8	1249.91	1281.08	1152.08	1024.27	1184	953.91	751.18	641.96	1030.04	2563.82	2148.57	2770.01	1597.86	1475.09	1314.86	gi|763788138|gb|KJB55134.1|	hypothetical protein B456_009G064800 [Gossypium raimondii]	4e-70	AT5G10770.1	| Symbols: | Eukaryotic aspartyl protease family protein | chr5:3403331-3405331 REVERSE LENGTH=474	8e-29
TR116537|c2_g7	Pattern81	1	389	313	523	932	814.6	987	950	1103.45	761	287	394	312	581.01	659.02	633	546.22	777.94	514	gi|731384324|ref|XP_010648088.1|	PREDICTED: wall-associated receptor kinase-like 1 [Vitis vinifera]	0	AT1G16130.1	| Symbols: WAKL2 | wall associated kinase-like 2 | chr1:5525634-5528047 FORWARD LENGTH=748	2e-169
TR87531|c1_g1	Pattern86	1	1047	982	1383	1404.02	1322.84	1458.95	1597.02	1944.97	1451.03	1266	1493	1096.57	1648	1676.19	1588.69	1756.93	1713.98	1478.07	gi|747059456|ref|XP_011076111.1|	PREDICTED: uncharacterized protein LOC105160439 [Sesamum indicum]	4e-69	AT4G25670.1	| Symbols: | unknown protein; BEST Arabidopsis thaliana protein match is: unknown protein (TAIR:AT4G25690.2); Has 30201 Blast hits to 17322 proteins in 780 species: Archae - 12; Bacteria - 1396; Metazoa - 17338; Fungi - 3422; Plants - 5037; Viruses - 0; Other Eukaryotes - 2996 (source: NCBI BLink). | chr4:13085431-13085997 REVERSE LENGTH=188	1e-39
TR107632|c4_g2	Pattern137	1	2907.14	2432.71	3279.84	2589.51	2397.08	2350.04	3349.11	3514.86	3336.71	4374.89	3879.38	4032.07	3867.91	4463.8	4407.41	4466.43	4824.64	3784.11	gi|297743775|emb|CBI36658.3|	unnamed protein product [Vitis vinifera]	8e-81	AT3G59400.1	| Symbols: GUN4 | enzyme binding;tetrapyrrole binding | chr3:21948881-21949678 REVERSE LENGTH=265	1e-68
TR82760|c1_g3	Pattern150	1	197	174	305	689.08	819	889	705	890	659.53	119	162	115	356	294	293	332	316	241.77	gi|697173813|ref|XP_009595836.1|	PREDICTED: geraniol 8-hydroxylase-like [Nicotiana tomentosiformis]	2e-140	AT4G12330.1	| Symbols: CYP706A7 | cytochrome P450, family 706, subfamily A, polypeptide 7 | chr4:7317776-7319658 REVERSE LENGTH=518	8e-110
TR118452|c6_g7	Pattern178	1	169	121.99	163	918	839	878	629	750.26	652.98	221	197	138	699.63	857.83	970.98	645	502	570	gi|398363585|gb|AFO84087.1|	hexose transport protein [Actinidia deliciosa]	2e-67	AT4G21480.1	| Symbols: STP12 | sugar transporter protein 12 | chr4:11433320-11435284 REVERSE LENGTH=502	1e-60
TR86629|c8_g2	Pattern93	1	1030.52	935.54	1297.95	1360.23	1353.98	1456.02	1516.53	1907.11	1418.49	741.25	826.55	726.53	884.3	919.22	992.48	957.06	975.57	864.14	gi|658063845|ref|XP_008367851.1|	PREDICTED: xanthoxin dehydrogenase-like [Malus domestica]	1e-111	AT1G52340.1	| Symbols: ABA2, SIS4, GIN1, SDR1, ISI4, SRE1, ATABA2, ATSDR1 | NAD(P)-binding Rossmann-fold superfamily protein | chr1:19489997-19491527 REVERSE LENGTH=285	2e-101
TR85870|c0_g1	Pattern118	1	172	62	599	960	1392.01	2654	708.67	996	706	297	1202	387	1708	2022	2789.06	2330	2356	2197	gi|661887841|emb|CDP08574.1|	unnamed protein product [Coffea canephora]	4e-161	AT3G26040.1	| Symbols: | HXXXD-type acyl-transferase family protein | chr3:9519741-9521069 FORWARD LENGTH=442	5e-93
TR146189|c1_g1	Pattern180	1	972.58	877	1178	1503	1647	1752.11	1286	1842	1477	893.15	879	866.98	1168.99	1306	1450	910	976	971	gi|697163723|ref|XP_009590683.1|	PREDICTED: selenoprotein O-like [Nicotiana tomentosiformis]	7e-13	AT5G13030.1	| Symbols: | unknown protein; FUNCTIONS IN: molecular_function unknown; INVOLVED IN: biological_process unknown; LOCATED IN: chloroplast; EXPRESSED IN: 23 plant structures; EXPRESSED DURING: 13 growth stages; CONTAINS InterPro DOMAIN/s: Uncharacterised protein family UPF0061 (InterPro:IPR003846); Has 5046 Blast hits to 4997 proteins in 1211 species: Archae - 8; Bacteria - 2327; Metazoa - 120; Fun…	0
TR121672|c2_g1	Pattern199	1	419	479	538.99	1097	1170	1229.22	910	1192	911	583.06	592.97	601	1299.24	1266	1394	867.05	995	836	gi|641847915|gb|KDO66793.1|	hypothetical protein CISIN_1g0086231mg, partial [Citrus sinensis]	0	AT3G54140.1	| Symbols: ATPTR1, PTR1 | peptide transporter 1 | chr3:20045885-20048154 REVERSE LENGTH=570	3e-180
TR170699|c0_g1	Pattern101	1	481	442	559.98	1881.21	1640.8	1466.11	820	1227.66	1010.01	645	535.01	526	1556.92	1616.82	1757.09	827	694	739.56	gi|590921222|gb|AHL29280.1|	trehalose-phosphate synthase 6 [Camellia sinensis]	5e-113	AT1G68020.2	| Symbols: ATTPS6, TPS6 | UDP-Glycosyltransferase / trehalose-phosphatase family protein | chr1:25497493-25500241 FORWARD LENGTH=860	0
TR116899|c2_g2	Pattern102	1	823.09	998.42	1036.74	1533.33	1621.54	1860.42	1329.44	1621.99	1478.94	924.19	683	905.89	1221	1178	1186	833.98	912.05	868	gi|71725821|gb|AAZ39038.1|	cytochrome P450 90A2 [Camellia japonica]	0	AT5G05690.1	| Symbols: CPD, CYP90A, CYP90, CBB3, DWF3, CYP90A1 | Cytochrome P450 superfamily protein | chr5:1702907-1706705 REVERSE LENGTH=472	0
TR132891|c3_g3	Pattern81	1	845	983	1034.44	1291	1267.21	1268	1266	1680	1481	870.01	906.73	794.45	1008.56	1013.81	1093.78	953.54	997.06	912.94	gi|703146432|ref|XP_010108797.1|	hypothetical protein L484_020532 [Morus notabilis]	1e-31	AT5G40370.2	| Symbols: | Glutaredoxin family protein | chr5:16147826-16148900 REVERSE LENGTH=136	3e-40
TR139563|c6_g1	Pattern101	1	633	507	802.05	1405.29	1480.97	1649.84	1071.97	1419.42	1012	687	856	687	1098	1331	1385	946	909	874	gi|731392019|ref|XP_010650961.1|	PREDICTED: uncharacterized protein LOC104879538 [Vitis vinifera]	0	AT5G59020.1	| Symbols: | Protein of unknown function (DUF3527) | chr5:23827160-23829603 REVERSE LENGTH=780	3e-77
TR118439|c10_g1	Pattern144	1	832.1	682	934.22	1248.04	1142.82	1114	1210.65	1613.05	1182	651	591.67	489.98	722	858	900	823.91	894.92	727	gi|359476186|ref|XP_002283410.2|	PREDICTED: monogalactosyldiacylglycerol synthase, chloroplastic [Vitis vinifera]	1e-55	AT4G31780.2	| Symbols: MGD1, MGDA | monogalactosyl diacylglycerol synthase 1 | chr4:15374222-15376961 FORWARD LENGTH=533	0
TR90740|c0_g4	Pattern101	1	718	646	860.22	1415	1443.28	1436.02	1086	1403.07	1292	774	647	614	1244.99	1477.96	1496	891	998	820	gi|731371806|ref|XP_010649408.1|	PREDICTED: uncharacterized protein LOC104879181 isoform X3 [Vitis vinifera]	1e-75	AT1G13940.1	| Symbols: | Plant protein of unknown function (DUF863) | chr1:4762703-4765923 REVERSE LENGTH=1005	1e-14
TR112969|c1_g2	Pattern67	1	1645.16	1376.43	2000.14	2204.35	2154.74	2287.55	1929.31	2602.34	2044.6	2237.43	2436.01	1989.15	2277.98	2835.02	2709.62	2317.11	2210.4	2039.28	gi|225424021|ref|XP_002283636.1|	PREDICTED: glutamine--tRNA ligase [Vitis vinifera]	0	AT1G25350.2	| Symbols: OVA9 | glutamine-tRNA ligase, putative / glutaminyl-tRNA synthetase, putative / GlnRS, putative | chr1:8889280-8894205 REVERSE LENGTH=800	0
TR131858|c0_g1	Pattern50	1	1562.22	1569.06	1922	1728.45	1706.34	1511.04	1920.56	2502.34	2180.18	1499.61	1392.41	1246.33	1648.25	1593.75	1674.87	1734.16	1787.05	1546.27	gi|719991443|ref|XP_010253266.1|	PREDICTED: actin-depolymerizing factor 2 [Nelumbo nucifera]	6e-90	AT5G59890.1	| Symbols: ADF4, ATADF4 | actin depolymerizing factor 4 | chr5:24122545-24123596 FORWARD LENGTH=139	5e-85
TR112343|c6_g6	Pattern118	1	266.85	240	533	805	899	1244	835	1079	674	429	928.21	503	1216	1053.98	1185	1184.01	1535	1130	gi|590573851|ref|XP_007012236.1|	Gamma vacuolar processing enzyme [Theobroma cacao]	2e-25	AT2G25940.1	| Symbols: ALPHA-VPE, ALPHAVPE | alpha-vacuolar processing enzyme | chr2:11063496-11066020 REVERSE LENGTH=478	8e-23
TR103376|c1_g1	Pattern27	1	837.99	798.05	846	1447	1311	1171	1290	1366	1373.22	906	716.98	747	1184	1469	1302.98	795	875	681	gi|565388102|ref|XP_006359818.1|	PREDICTED: trihelix transcription factor GT-2-like [Solanum tuberosum]	8e-17	AT1G76880.1	| Symbols: | Duplicated homeodomain-like superfamily protein | chr1:28865594-28867931 FORWARD LENGTH=603	7e-58
TR110593|c0_g1	Pattern12	1	1530	1391	1772	1769.98	1763.02	1702.95	1785	2348.99	2103.39	1763.09	1406.22	1344.91	1766.17	2129	1870.02	1710	1671	1412.15	gi|763777707|gb|KJB44830.1|	hypothetical protein B456_007G275400 [Gossypium raimondii]	3e-44	AT3G04470.1	| Symbols: | Ankyrin repeat family protein | chr3:1189841-1191853 REVERSE LENGTH=640	0
TR170597|c10_g5	Pattern180	1	761	653	804	1381	1389.99	1423.99	1133.13	1379	1250	629	667	594	869	1170	1175	702	775	668	gi|590704121|ref|XP_007047070.1|	BEL1-like homeodomain protein 2 isoform 1 [Theobroma cacao]	0	AT4G36870.1	| Symbols: BLH2, SAW1 | BEL1-like homeodomain 2 | chr4:17369423-17373723 FORWARD LENGTH=739	2e-129
TR90316|c3_g7	Pattern180	1	915.3	818	1158.09	1845	1984	1815.42	1147.99	1878.09	1405.92	787	744	654	817	1147	1327.38	799	794	805	gi|747045008|ref|XP_011091929.1|	PREDICTED: acetyl-coenzyme A carboxylase carboxyl transferase subunit alpha, chloroplastic-like [Sesamum indicum]	0	AT2G38040.1	| Symbols: CAC3 | acetyl Co-enzyme a carboxylase carboxyltransferase alpha subunit | chr2:15917612-15920749 FORWARD LENGTH=769	0
TR86592|c7_g1	Pattern169	1	759.65	703.4	857.58	1240.04	1334.31	1187.37	999.45	1661.28	1198.39	1139.6	954.62	889.22	1374.48	1447.96	1491.66	1156.56	1135.06	1015.92	gi|641868709|gb|KDO87393.1|	hypothetical protein CISIN_1g015792mg [Citrus sinensis]	4e-30	AT2G47900.3	| Symbols: TLP3 | tubby like protein 3 | chr2:19611196-19612766 REVERSE LENGTH=407	3e-171
TR165119|c5_g2	Pattern19	1	6002.13	3185.45	5167.98	1460	731	598	7262	3820.69	4809.31	2656	2631	3133.91	682	988	1029	2960.99	3712.96	3161	gi|747061847|ref|XP_011077408.1|	PREDICTED: protein ALUMINUM SENSITIVE 3 [Sesamum indicum]	2e-55	AT2G37330.1	| Symbols: ALS3 | aluminum sensitive 3 | chr2:15669190-15670172 FORWARD LENGTH=273	2e-142
TR82640|c0_g1	Pattern101	1	494	554.69	614	1067.16	1170.68	1096.99	865.59	1372.79	958.63	623	612	596	1054.22	1018.47	1143	836.84	791	633	gi|460378424|ref|XP_004234972.1|	PREDICTED: probable VAMP-like protein At1g33475 [Solanum lycopersicum]	9e-80	AT5G52990.1	| Symbols: | SNARE-like superfamily protein | chr5:21484188-21485006 FORWARD LENGTH=272	2e-52
TR119663|c0_g5	Pattern86	1	843.71	917.47	1150.55	1289.55	1338.82	1368.86	1286.26	1710.55	1446.61	1126.71	1071.64	1079.42	1387.83	1464.97	1441.4	1109.85	1367.58	1093.51	gi|763772011|gb|KJB39134.1|	hypothetical protein B456_007G025200, partial [Gossypium raimondii]	8e-30	AT5G53300.1	| Symbols: UBC10 | ubiquitin-conjugating enzyme 10 | chr5:21632802-21633989 REVERSE LENGTH=148	2e-53
TR99077|c3_g1	Pattern101	1	1592.51	1550.97	1896.01	2073	2047.78	2091.64	1778.12	2549.99	2240	1697.98	1423	1455	1804.74	2172.27	2039.92	1489.01	1677.22	1430	gi|359474971|ref|XP_002282473.2|	PREDICTED: ubiquitin domain-containing protein DSK2b-like isoform X2 [Vitis vinifera]	5e-24	AT2G17190.1	| Symbols: | ubiquitin family protein | chr2:7478272-7481361 REVERSE LENGTH=538	1e-97
TR146011|c2_g4	Pattern49	1	946.29	861.03	1035	1077	1018.04	931.23	1235.98	1612.93	1519.07	807.02	651	777.1	917.81	1240.6	1139.98	907.29	964.66	806	gi|763759682|gb|KJB27013.1|	hypothetical protein B456_004G272100 [Gossypium raimondii]	1e-17	AT3G14940.1	| Symbols: ATPPC3, PPC3 | phosphoenolpyruvate carboxylase 3 | chr3:5025584-5029476 FORWARD LENGTH=968	0
TR298266|c0_g1	Pattern70	1	2384.61	2584.77	2616.73	1673.15	1479.85	1328.78	2725.04	3171.29	3212.32	3153.02	2382.75	2341.29	2301.52	2402.99	2352.73	2696.45	2774.7	2258.64	gi|347361140|gb|AEO86798.1|	methionine synthase [Camellia sinensis]	3e-93	AT5G17920.1	| Symbols: ATCIMS, ATMETS, ATMS1 | Cobalamin-independent synthase family protein | chr5:5935771-5939195 FORWARD LENGTH=765	8e-87
TR127782|c0_g5	Pattern150	1	311	307.34	481.05	797.14	932	1083.9	930	923.02	768	514.61	679.81	488.77	934.89	1074.03	1105.55	1065.17	1098.55	929.65	gi|566160698|ref|XP_006385394.1|	senescence-associated family protein [Populus trichocarpa]	1e-14	AT4G17670.1	| Symbols: | Protein of unknown function (DUF581) | chr4:9833948-9834663 REVERSE LENGTH=159	3e-15
TR118494|c4_g1	Pattern100	1	200.59	173	263.87	1114.81	1023.08	903.02	664.13	872.29	619.09	292	192	176	1239	998.02	1195.15	843.01	728	649	gi|731401945|ref|XP_010654484.1|	PREDICTED: solute carrier family 25 member 44-like [Vitis vinifera]	2e-141	AT1G72820.1	| Symbols: | Mitochondrial substrate carrier family protein | chr1:27403457-27404506 FORWARD LENGTH=349	9e-144
TR140500|c1_g1	Pattern81	1	310.47	367	424.06	1011.47	984.9	1021.78	747.05	1136.23	736	319.08	277	263.47	688.58	446.1	571	523	562.65	440.2	gi|743911948|ref|XP_010999841.1|	PREDICTED: uncharacterized protein LOC105107569 [Populus euphratica]	6e-134	AT1G31130.1	| Symbols: | unknown protein; FUNCTIONS IN: molecular_function unknown; INVOLVED IN: biological_process unknown; LOCATED IN: cellular_component unknown; EXPRESSED IN: 23 plant structures; EXPRESSED DURING: 13 growth stages; BEST Arabidopsis thaliana protein match is: unknown protein (TAIR:AT4G19950.1); Has 246 Blast hits to 244 proteins in 29 species: Archae - 2; Bacteria - 16; Metazoa - 0; Fungi…	1e-51
TR170684|c5_g2	Pattern76	1	2349.68	2123.54	2595.11	1390	1305.02	1497.3	2788.33	2835.02	2961.03	2093.91	1493.92	1674.01	1641	2055.99	1628.8	1756.7	2145.49	1424.87	gi|590650434|ref|XP_007032647.1|	UDP-glucosyl transferase 88A1, putative [Theobroma cacao]	1e-145	AT4G15280.1	| Symbols: UGT71B5 | UDP-glucosyl transferase 71B5 | chr4:8719182-8720618 FORWARD LENGTH=478	2e-52
TR102586|c2_g1	Pattern23	1	2801.9	2706.85	3589.71	4158	4045.34	4845.06	3177	4172.98	3264.34	3576	4126.92	3593	3394.18	4406	4151.3	2716.63	3175	2719.67	gi|402770461|gb|AFQ98370.1|	hydroxymethylbutenyl diphosphate synthase [Camellia sinensis]	4e-92	AT5G60600.1	| Symbols: GCPE, ISPG, CSB3, CLB4, HDS | 4-hydroxy-3-methylbut-2-enyl diphosphate synthase | chr5:24359447-24363274 FORWARD LENGTH=741	0
TR78945|c1_g6	Pattern81	1	640.07	610.58	734.35	1040.7	1011.03	1093.99	1256.94	1181.67	1060.31	897.13	756.64	657.33	1296.69	1251.57	1362.09	986.35	1369.06	885.94	gi|225424108|ref|XP_002283507.1|	PREDICTED: E3 ubiquitin-protein ligase RHA2A [Vitis vinifera]	2e-65	AT1G15100.1	| Symbols: RHA2A | RING-H2 finger A2A | chr1:5193703-5194170 REVERSE LENGTH=155	1e-45
TR165684|c1_g1	Pattern118	1	620.03	663.56	937.67	1241	1266.02	1433.04	1193	1458.02	1081.65	794.92	941	822.06	1292.63	1314.05	1260.01	1115	1202.02	1037.99	gi|590713045|ref|XP_007049531.1|	Probably inactive leucine-rich repeat receptor-like protein kinase [Theobroma cacao]	0	AT3G03270.1	| Symbols: | Adenine nucleotide alpha hydrolases-like superfamily protein | chr3:761383-763075 REVERSE LENGTH=201	3e-56
TR152785|c1_g3	Pattern119	1	1516.01	1291.08	1840.84	2072.99	2008.2	2228.06	1823.05	2294.29	2037.98	1692.72	1779.63	1445.92	1694.74	2296.64	2189.4	1536.98	1649.85	1431.9	gi|225434670|ref|XP_002279721.1|	PREDICTED: ATP-dependent zinc metalloprotease FTSH 7, chloroplastic [Vitis vinifera]	0	AT5G58870.1	| Symbols: ftsh9 | FTSH protease 9 | chr5:23770080-23773719 REVERSE LENGTH=806	0
TR158352|c1_g1	Pattern28	1	321.81	296.95	434.12	871.75	772.85	799.85	821.09	999.57	736.36	389.9	477.47	307.96	1036.69	891.95	951.37	632.97	848.79	653.91	gi|661897290|emb|CDO99002.1|	unnamed protein product [Coffea canephora]	2e-39	AT5G19140.1	| Symbols: ATAILP1, AILP1 | Aluminium induced protein with YGL and LRDR motifs | chr5:6423398-6425785 FORWARD LENGTH=234	2e-35
TR168339|c2_g2	Pattern81	1	966	1052.1	1247.14	1354.03	1340	1422.4	1393.04	1901.08	1474.42	1139.1	1051.9	1061.02	1457.01	1629.03	1513.05	1185.03	1499.49	1170.02	gi|641847230|gb|KDO66110.1|	hypothetical protein CISIN_1g0141743mg, partial [Citrus sinensis]	2e-33	AT3G05840.2	| Symbols: ATSK12 | Protein kinase superfamily protein | chr3:1740793-1742927 FORWARD LENGTH=409	2e-75
TR95332|c10_g8	Pattern119	1	687.77	632.08	928.26	2025.68	1739.42	1775.22	1164.1	1425.44	1161.71	880.23	1073.43	821.61	1641.98	1617.08	1795.38	1154.17	920.39	993.9	gi|565353834|ref|XP_006343827.1|	PREDICTED: cellulose synthase-like protein G3-like [Solanum tuberosum]	1e-151	AT4G24000.1	| Symbols: ATCSLG2, CSLG2 | cellulose synthase like G2 | chr4:12462142-12465471 FORWARD LENGTH=722	4e-38
TR83923|c1_g1	Pattern49	1	633.63	643.17	809.51	766.8	664.61	657.19	1163.29	1262.94	1162.8	477.86	588.87	443.69	650	734.03	626.01	716.11	742.33	541.95	gi|225435694|ref|XP_002283442.1|	PREDICTED: protein YLS3-like [Vitis vinifera]	3e-64	AT2G44290.1	| Symbols: | Bifunctional inhibitor/lipid-transfer protein/seed storage 2S albumin superfamily protein | chr2:18305418-18306202 REVERSE LENGTH=205	2e-46
TR112045|c3_g1	Pattern150	1	107.05	85.19	186.72	670.12	612.11	814.73	516	895.4	469.6	204.63	343.53	317.35	910.19	625.05	1218.66	726.62	1075.92	888.35	gi|224029817|gb|ACN33984.1|	unknown [Zea mays]	1e-16	AT1G72610.1	| Symbols: GLP1, ATGER1, GER1 | germin-like protein 1 | chr1:27339302-27339928 REVERSE LENGTH=208	4e-11
TR132282|c1_g1	Pattern76	1	1414	1420	1623.23	1162	1278	1102.99	1705.15	2124	2129.84	1021	725	841	867	931	1049	902	876	839.99	gi|596288910|ref|XP_007226013.1|	hypothetical protein PRUPE_ppa013839mg [Prunus persica]	1e-52	AT2G24940.1	| Symbols: AtMAPR2, MAPR2 | membrane-associated progesterone binding protein 2 | chr2:10609447-10609749 FORWARD LENGTH=100	1e-50
TR86350|c1_g5	Pattern81	1	656.94	583.76	733.95	1092.77	1041.44	876	1087.71	1293.99	1093.97	726.86	809.25	673.47	1230.07	1106.63	1127.04	967.87	1159.87	876.15	gi|359496529|ref|XP_002272810.2|	PREDICTED: protein MID1-COMPLEMENTING ACTIVITY 1 [Vitis vinifera]	3e-161	AT4G35920.1	| Symbols: MCA1 | PLAC8 family protein | chr4:17012106-17014192 REVERSE LENGTH=421	1e-06
TR94182|c2_g3	Pattern122	1	651	794.98	797.18	1464.84	1684.39	1787.61	1024.94	1705.44	1011.22	926.97	931.99	790.94	992.96	1099	1297.05	874.06	882.83	931.96	gi|590577054|ref|XP_007013128.1|	Enoyl-CoA hydratase/isomerase family [Theobroma cacao]	2e-147	AT4G29010.1	| Symbols: AIM1 | Enoyl-CoA hydratase/isomerase family | chr4:14297312-14302016 REVERSE LENGTH=721	0
TR143115|c0_g1	Pattern20	1	844	655	1240.01	1496.9	1198.97	1974.99	1325	1569	1342	956	1239.82	817	1503.67	2094	1966.14	1363	1598	1316.02	gi|359486767|ref|XP_002271948.2|	PREDICTED: uncharacterized protein ycf45 [Vitis vinifera]	0	AT3G10420.2	| Symbols: SPD1 | P-loop containing nucleoside triphosphate hydrolases superfamily protein | chr3:3239307-3242274 FORWARD LENGTH=684	0
TR129023|c2_g3	Pattern87	1	631.76	630.15	845.17	977.2	1082.78	1125.35	1014	1387.67	1201	567	509	517	711	778.01	750	619.42	725.02	578	gi|698506323|ref|XP_009798559.1|	PREDICTED: monogalactosyldiacylglycerol synthase 2, chloroplastic-like [Nicotiana sylvestris]	0	AT5G20410.1	| Symbols: MGD2, ATMGD2 | monogalactosyldiacylglycerol synthase 2 | chr5:6896765-6898581 FORWARD LENGTH=468	0
TR170581|c2_g1	Pattern153	1	274.05	240.49	341.31	975.11	923.8	995.95	744.51	839.15	766.96	296.64	169.76	242	713.01	630.44	796	397.25	478.15	421.18	gi|643728719|gb|KDP36687.1|	hypothetical protein JCGZ_08846 [Jatropha curcas]	7e-30	AT3G50660.1	| Symbols: DWF4, CYP90B1, CLM, SNP2, SAV1, PSC1 | Cytochrome P450 superfamily protein | chr3:18814262-18817168 REVERSE LENGTH=513	1e-27
TR90207|c0_g2	Pattern45	1	942.13	909	1047.01	1017.55	960.44	777.77	1333.22	1643.76	1415.02	1196	1140.98	1170.58	1083	1180.98	1403	1190	1408	1216.83	gi|747073371|ref|XP_011083644.1|	PREDICTED: histone deacetylase complex subunit SAP18 [Sesamum indicum]	1e-66	AT2G45640.1	| Symbols: SAP18, ATSAP18 | SIN3 associated polypeptide P18 | chr2:18799881-18801323 REVERSE LENGTH=152	2e-57
TR161113|c0_g1	Pattern24	1	2267.6	2288.61	2156.84	1412.54	1821.86	1016.47	2538.03	2704.78	2963.3	1311.43	841.68	875.64	1078.89	1288.41	897	983.48	1234.04	792.02	gi|743920556|ref|XP_011004327.1|	PREDICTED: probable xyloglucan endotransglucosylase/hydrolase protein B [Populus euphratica]	2e-140	AT5G13870.1	| Symbols: EXGT-A4, XTH5 | xyloglucan endotransglucosylase/hydrolase 5 | chr5:4475089-4476217 REVERSE LENGTH=293	2e-134
TR145403|c3_g1	Pattern118	1	511.95	433	788	1571.87	1540	2204.46	986	1337.21	902	737	1047	640.37	1340.04	1488.48	1558.96	1025.19	1143.01	1081.44	gi|658018684|ref|XP_008344700.1|	PREDICTED: callose synthase 3-like [Malus domestica]	0	AT1G05570.1	| Symbols: CALS1, GSL06, ATGSL6, ATGSL06, GSL6 | callose synthase 1 | chr1:1647880-1658677 REVERSE LENGTH=1950	0
TR88532|c5_g5	Pattern101	1	984.83	1067.5	1253.66	1535.78	1733.95	1691.08	1371.17	1853.7	1568.95	1156.34	1063.2	1114	1601.5	1468.51	1830.82	1253.02	1291.27	1174.13	gi|747071582|ref|XP_011082669.1|	PREDICTED: thioredoxin [Sesamum indicum]	2e-65	AT3G15360.1	| Symbols: ATHM4, TRX-M4, ATM4 | thioredoxin M-type 4 | chr3:5188448-5189457 FORWARD LENGTH=193	1e-49
TR102114|c3_g4	Pattern51	1	778	781.99	790	940.93	860	778	1269	1281.85	1285	500	299.99	345	627	930	522	415	357	264	gi|566255245|ref|XP_006387736.1|	hypothetical protein POPTR_0633s00210g [Populus trichocarpa]	5e-65	AT4G29250.1	| Symbols: | HXXXD-type acyl-transferase family protein | chr4:14420713-14422177 FORWARD LENGTH=460	2e-21
TR300623|c0_g1	Pattern26	1	407	298	549.29	697	805.48	873.15	667	1204	868.54	307	487.02	355.68	447.03	514.82	689.93	765.01	650.76	773.54	gi|255554879|ref|XP_002518477.1|	ATP synthase gamma chain 2, chloroplast, putative [Ricinus communis]	7e-111	AT4G04640.1	| Symbols: ATPC1 | ATPase, F1 complex, gamma subunit protein | chr4:2350761-2351882 REVERSE LENGTH=373	4e-107
TR85704|c1_g1	Pattern104	1	876	711	1095	1575	1595.4	1901.82	1129	1745	1293	1008.51	970.5	913.26	1288.32	1402.23	1551.89	1175.96	1087	1140.05	gi|697140379|ref|XP_009624290.1|	PREDICTED: CBS domain-containing protein CBSCBSPB3 [Nicotiana tomentosiformis]	0	AT3G52950.1	| Symbols: | CBS / octicosapeptide/Phox/Bemp1 (PB1) domains-containing protein | chr3:19634866-19636536 FORWARD LENGTH=556	3e-23
TR114184|c8_g5	Pattern17	1	3503.9	3789.83	4125.3	2383	2401.01	1946.98	3988.65	4670.97	4244.13	4332.02	3366.14	3477.33	3094	3406.99	3112.2	3451.3	4998.02	3016	gi|297740357|emb|CBI30539.3|	unnamed protein product [Vitis vinifera]	2e-53	AT2G37660.1	| Symbols: | NAD(P)-binding Rossmann-fold superfamily protein | chr2:15795481-15796977 REVERSE LENGTH=325	2e-51
TR80094|c7_g6	Pattern164	1	1002	1015	1376.91	1606.01	1678.05	1808	1431	1974.13	1473.01	1436.39	1512.43	1458.37	1931	2033.6	2318.95	1899.84	2054.72	1710.27	gi|802674613|ref|XP_012081760.1|	PREDICTED: L-ascorbate peroxidase 3, peroxisomal [Jatropha curcas]	8e-69	AT4G35000.1	| Symbols: APX3 | ascorbate peroxidase 3 | chr4:16665007-16667541 REVERSE LENGTH=287	2e-66
TR163326|c9_g2	Pattern153	1	40	48	65	1338	1408.42	1353	514	632	489	43	34	45.15	608.56	321.81	734.13	194.54	168.11	271.84	gi|720013726|ref|XP_010260275.1|	PREDICTED: auxin-repressed 12.5 kDa protein-like [Nelumbo nucifera]	4e-17	AT2G33830.2	| Symbols: | Dormancy/auxin associated family protein | chr2:14309768-14310286 REVERSE LENGTH=108	4e-16
TR107207|c0_g1	Pattern86	1	225	194	266	496	595	585	700	834	626	438	486.15	498	721	778	907	736	763.18	738	gi|641841222|gb|KDO60136.1|	hypothetical protein CISIN_1g040486mg [Citrus sinensis]	8e-52	AT3G11340.1	| Symbols: | UDP-Glycosyltransferase superfamily protein | chr3:3556728-3558149 FORWARD LENGTH=447	3e-149
TR103353|c0_g1	Pattern101	1	460	455	667	1006.01	1172.17	1224.45	925.88	1227	903.39	455.99	414	417.56	962	836.02	1181.98	731	700	733.92	gi|802539846|ref|XP_012073054.1|	PREDICTED: ABC transporter G family member 6-like [Jatropha curcas]	0	AT2G39350.1	| Symbols: | ABC-2 type transporter family protein | chr2:16430174-16432396 REVERSE LENGTH=740	0
TR330023|c0_g2	Pattern25	1	1.72	2.02	2.02	1.17	1.13	739.32	1.41	732.2	744.45	1.68	0.13	3.15	1.16	1.1	1.17	0.02	1.07	1.62	gi|698545066|ref|XP_009767263.1|	PREDICTED: protein SPIRAL1-like 1 [Nicotiana sylvestris]	5e-18	AT1G26355.1	| Symbols: SP1L1 | SPIRAL1-like1 | chr1:9117950-9118611 REVERSE LENGTH=113	2e-15
TR85245|c6_g2	Pattern10	1	847.97	790.8	1071	774.77	915	945	1295	1539.98	1345.02	875.98	902	793	833.84	917.73	893	1004.24	1246.05	916.07	gi|731412561|ref|XP_002274266.2|	PREDICTED: uncharacterized protein LOC100251314 isoform X2 [Vitis vinifera]	0	AT5G19500.1	| Symbols: | Tryptophan/tyrosine permease | chr5:6579019-6581699 FORWARD LENGTH=505	3e-24
TR158741|c4_g2	Pattern157	1	447.5	377.77	661.99	1179.98	1219.51	1456.4	915.76	1147.98	892.13	380.27	473.67	474.57	503.48	573.99	852.01	447.62	558.86	503.5	gi|697165153|ref|XP_009591396.1|	PREDICTED: transcription factor PIF1-like [Nicotiana tomentosiformis]	3e-108	AT2G20180.2	| Symbols: PIL5 | phytochrome interacting factor 3-like 5 | chr2:8704525-8706538 REVERSE LENGTH=478	1e-55
TR156974|c0_g1	Pattern153	1	370.04	360	473	840.94	870	969	760	1026.06	884	435	376	370	666.98	892	832	595.04	652	550	gi|723659541|ref|XP_010323576.1|	PREDICTED: GRAS4 protein isoform X1 [Solanum lycopersicum]	3e-117	AT2G29060.1	| Symbols: | GRAS family transcription factor | chr2:12481991-12484075 FORWARD LENGTH=694	1e-91
TR129827|c5_g1	Pattern101	1	936	801	1129	1447	1633.1	1691	1288	1751.59	1293.03	1013.01	949.34	946	1255.11	1663	1602	1050.53	1146.14	916	gi|373938269|dbj|BAL46506.1|	Knotted1-like homeobox protein [Diospyros kaki]	5e-160	AT5G25220.1	| Symbols: KNAT3 | KNOTTED1-like homeobox gene 3 | chr5:8736208-8738115 FORWARD LENGTH=431	1e-88
TR128163|c2_g1	Pattern91	1	560.68	608.41	730.34	998.68	980.06	904.99	1035.42	1209.95	1119.98	554	422.71	454.64	941.62	913.87	771.03	663.67	806.47	637.37	gi|747082303|ref|XP_011088467.1|	PREDICTED: protein IQ-DOMAIN 1-like [Sesamum indicum]	6e-149	AT5G03040.1	| Symbols: iqd2 | IQ-domain 2 | chr5:710380-712406 REVERSE LENGTH=461	5e-96
TR81612|c3_g1	Pattern19	1	3894.33	3572.35	5211.68	3147	3165.51	3269.16	4072.57	5518.5	4549.93	4164.24	4577.36	3557.87	3011.17	2863.03	3294.89	3593	3839.12	3218.45	gi|661890296|emb|CDP05793.1|	unnamed protein product [Coffea canephora]	1e-40	AT5G54770.1	| Symbols: THI1, TZ, THI4 | thiazole biosynthetic enzyme, chloroplast (ARA6) (THI1) (THI4) | chr5:22246634-22247891 FORWARD LENGTH=349	3e-37
TR155235|c3_g1	Pattern113	1	838	811.14	912	1001	1056	880	1071	1513	1436.95	1086	880.99	905	1050.12	1174	1161.98	1066	1044	914	gi|225464091|ref|XP_002269380.1|	PREDICTED: root phototropism protein 3 [Vitis vinifera]	0	AT5G64330.1	| Symbols: NPH3, RPT3, JK218 | Phototropic-responsive NPH3 family protein | chr5:25727568-25730225 FORWARD LENGTH=746	0
TR117794|c3_g1	Pattern101	1	396	403	442.8	1019.29	913	904.4	870.82	959.87	870.04	402	382	285	925.38	1005	942	679.45	661	551.04	gi|596058030|ref|XP_007220997.1|	hypothetical protein PRUPE_ppa006562mg [Prunus persica]	0	AT3G61590.1	| Symbols: HWS, HS | Galactose oxidase/kelch repeat superfamily protein | chr3:22792914-22794149 FORWARD LENGTH=411	7e-152
TR101686|c3_g5	Pattern81	1	178.05	154	319.16	708	709.94	902.05	614	874	621.07	172	224.66	166.83	353	350.28	390.01	303	412.5	370.74	gi|393990624|dbj|BAM28983.1|	UDP-glucose crocetin glucosyltransferase [Gardenia jasminoides]	0	AT1G05530.1	| Symbols: UGT75B2, UGT2 | UDP-glucosyl transferase 75B2 | chr1:1636496-1637863 REVERSE LENGTH=455	1e-40
TR148190|c4_g6	Pattern101	1	1633.37	1533.18	1920.57	2224.48	2141.95	2208.9	1929.1	2527.97	2087.33	1806.77	1730.81	1442.08	1944.97	2228.01	2153.36	1620.42	1736.5	1428.82	gi|731430671|ref|XP_002269025.3|	PREDICTED: exocyst complex component SEC5A [Vitis vinifera]	0	AT1G76850.1	| Symbols: SEC5A | exocyst complex component sec5 | chr1:28848013-28854282 FORWARD LENGTH=1090	0
TR86571|c1_g6	Pattern28	1	397	514	623	731	842.01	1010	830	1193.04	964	461	652	460	810	802	866	917	891	715	gi|147783101|emb|CAN64246.1|	hypothetical protein VITISV_039944 [Vitis vinifera]	2e-32	AT4G31130.1	| Symbols: | Protein of unknown function (DUF1218) | chr4:15137159-15138465 REVERSE LENGTH=195	1e-31
TR121658|c6_g12	Pattern140	1	4419.15	4743.01	5669.9	3560.33	3820.01	3816.56	4583.03	6336.2	5365.26	6220.07	5656.65	6002.21	5113.1	5657.92	6024.62	5630.68	5861.52	4973.96	gi|115464675|ref|NP_001055937.1|	Os05g0496200 [Oryza sativa Japonica Group]	4e-29	AT1G79550.1	| Symbols: PGK | phosphoglycerate kinase | chr1:29924347-29926295 REVERSE LENGTH=401	8e-29
TR133743|c1_g1	Pattern10	1	937.01	885	1129.7	1065	1148.96	962.34	1242.08	1696.8	1464	1017.05	880.15	952	873	1103.03	1038	1113.04	1132	928.39	gi|697115100|ref|XP_009611474.1|	PREDICTED: uncharacterized protein LOC104104961 isoform X1 [Nicotiana tomentosiformis]	7e-88	AT2G38550.1	| Symbols: | Transmembrane proteins 14C | chr2:16132178-16134229 FORWARD LENGTH=335	5e-66
TR112310|c8_g1	Pattern101	1	511	422	578.98	1117	1194	1142	825	1137	1000.02	626.05	560	488	1024	1175	1126.02	677	724	652.04	gi|661882695|emb|CDP13698.1|	unnamed protein product [Coffea canephora]	3e-81	AT5G47750.1	| Symbols: D6PKL2, PK5 | D6 protein kinase like 2 | chr5:19339947-19341864 REVERSE LENGTH=586	2e-74
TR150642|c0_g2	Pattern86	1	550	511.05	755.68	987	1008.03	1058.05	922	1405.53	937	822.32	835.95	860.36	1119.5	1104.96	1446.76	1120.97	1040.01	1158.92	gi|703076177|ref|XP_010090275.1|	hypothetical protein L484_006182 [Morus notabilis]	3e-72	AT1G54500.1	| Symbols: | Rubredoxin-like superfamily protein | chr1:20357084-20357671 REVERSE LENGTH=195	3e-55
TR158835|c0_g3	Pattern28	1	339.01	328	471.94	688	604	772.71	841	894	851	315	470.96	332	641	844.01	511	572	683	488	gi|659113101|ref|XP_008456435.1|	PREDICTED: protein trichome birefringence-like 37 [Cucumis melo]	2e-60	AT2G42570.1	| Symbols: TBL39 | TRICHOME BIREFRINGENCE-LIKE 39 | chr2:17717498-17719921 REVERSE LENGTH=367	5e-52
TR115901|c5_g1	Pattern156	1	499.99	450	661	1358.41	1332.84	1535.69	924.95	1173.01	957.92	577	556.35	476	1007.5	1114.16	1254.69	768.99	722.97	739.88	gi|747099900|ref|XP_011098016.1|	PREDICTED: MLO-like protein 10 isoform X2 [Sesamum indicum]	2e-122	AT2G17480.1	| Symbols: MLO8, ATMLO8 | Seven transmembrane MLO family protein | chr2:7590559-7593768 REVERSE LENGTH=593	6e-107
TR138992|c0_g1	Pattern28	1	702	665	947.06	1197	1278.19	1404.95	1123	1490	1143	727	894	592	969	1237.9	1202.91	981	1149.01	980.25	gi|526117946|ref|NP_001268154.1|	CBL-interacting protein kinase 07 [Vitis vinifera]	0	AT5G58380.1	| Symbols: CIPK10, PKS2, SIP1, SNRK3.8 | SOS3-interacting protein 1 | chr5:23597092-23598531 REVERSE LENGTH=479	0
TR89340|c3_g9	Pattern87	1	179.69	161.92	441.53	712.48	757.26	880.78	724.69	962.42	536.46	115.76	105.29	86.22	234.46	228.87	327.22	284.33	365.33	242.5	gi|719986999|ref|XP_010251871.1|	PREDICTED: putative germin-like protein 2-1 [Nelumbo nucifera]	2e-78	AT3G05950.1	| Symbols: | RmlC-like cupins superfamily protein | chr3:1781130-1781964 REVERSE LENGTH=229	5e-65
TR155967|c2_g1	Pattern78	1	860.59	797.22	1033.49	1136.29	1230.86	1095.07	1091.25	1677.08	1362.89	960	960.36	777.06	1212	1219	1301.32	1158.97	1305.44	1060.52	gi|719991455|ref|XP_010253269.1|	PREDICTED: uncharacterized protein LOC104594600 [Nelumbo nucifera]	4e-20	AT2G37480.1	| Symbols: | unknown protein; BEST Arabidopsis thaliana protein match is: unknown protein (TAIR:AT3G53670.2); Has 186 Blast hits to 186 proteins in 35 species: Archae - 0; Bacteria - 2; Metazoa - 14; Fungi - 7; Plants - 154; Viruses - 0; Other Eukaryotes - 9 (source: NCBI BLink). | chr2:15738645-15739579 FORWARD LENGTH=194	7e-08
TR99066|c0_g3	Pattern81	1	525	471.21	651	893	890	924.4	891	1198	998	594.91	648	527	936.16	1054	980.12	875	868	784	gi|297737535|emb|CBI26736.3|	unnamed protein product [Vitis vinifera]	0	AT4G26640.2	| Symbols: WRKY20, AtWRKY20 | WRKY family transcription factor family protein | chr4:13437298-13440693 REVERSE LENGTH=557	9e-34
TR103338|c0_g1	Pattern83	1	1205.8	1164	1571.05	1524.22	1529	1512.63	1576.96	2123.93	1677.03	1607	1401	1197	1393.49	1663.24	1710	1640	1711	1484.18	gi|297743853|emb|CBI36823.3|	unnamed protein product [Vitis vinifera]	4e-26	AT3G12290.1	| Symbols: | Amino acid dehydrogenase family protein | chr3:3919591-3921326 FORWARD LENGTH=299	5e-22
TR127841|c3_g1	Pattern101	1	599.49	553	742.15	1222.67	1260.19	1198.14	1001	1266.49	1063	636.36	470.99	530	943.21	1160.9	1170.02	783	808.72	804.16	gi|661887322|emb|CDP09102.1|	unnamed protein product [Coffea canephora]	8e-42	AT1G07480.1	| Symbols: | Transcription factor IIA, alpha/beta subunit | chr1:2296706-2299215 REVERSE LENGTH=375	4e-16
TR86581|c7_g3	Pattern101	1	948	858	1115.15	1525	1452	1498.1	1254	1622.45	1479.52	1012.99	964	873	1238	1465	1337	1038	1062	947	gi|225462062|ref|XP_002269575.1|	PREDICTED: enhancer of mRNA-decapping protein 4 [Vitis vinifera]	0	AT3G13290.1	| Symbols: VCR | varicose-related | chr3:4297529-4303113 FORWARD LENGTH=1340	0
TR156898|c2_g2	Pattern81	1	496.33	517	539.96	897.95	972.99	941.58	971.97	1132.86	881.93	541	485	533	721	668.99	796	469.99	656	544	gi|225455716|ref|XP_002267092.1|	PREDICTED: dof zinc finger protein DOF5.4 [Vitis vinifera]	6e-06	AT5G60850.1	| Symbols: OBP4 | OBF binding protein 4 | chr5:24480578-24481501 FORWARD LENGTH=307	1e-09
TR160623|c1_g2	Pattern28	1	544	600	765.43	901	1059	1157	989	1330.09	1023.04	688	546	554	878.99	762.16	874	875	780.36	767	gi|567880457|ref|XP_006432787.1|	hypothetical protein CICLE_v10003137mg [Citrus clementina]	2e-96	AT4G21110.1	| Symbols: | G10 family protein | chr4:11267673-11268774 FORWARD LENGTH=145	5e-86
TR90356|c1_g5	Pattern87	1	798.49	753	1035.14	1088.5	984.35	1220.88	1219	1535.65	1263	564	436	447.8	900.21	645.04	640	650.97	724	533.95	gi|685385880|ref|XP_009124845.1|	PREDICTED: uncharacterized protein LOC103849885 isoform X1 [Brassica rapa]	5e-41	AT2G44380.1	| Symbols: | Cysteine/Histidine-rich C1 domain family protein | chr2:18323590-18324333 REVERSE LENGTH=247	4e-39
TR129445|c5_g1	Pattern28	1	599.5	519.74	786.95	1018.78	1153.44	1297.98	991.65	1308.53	1036.22	684.76	796.99	738.65	907.86	1125.02	1100.52	830.9	1075.27	961.11	gi|659084947|ref|XP_008443159.1|	PREDICTED: protein PHR1-LIKE 1-like isoform X1 [Cucumis melo]	5e-54	AT2G01060.1	| Symbols: | myb-like HTH transcriptional regulator family protein | chr2:73456-74902 REVERSE LENGTH=286	3e-62
TR78498|c5_g1	Pattern104	1	333.96	424	438	1089.65	999.32	899	715	1122	785	388	234.41	320.21	619	717	853.03	624	438	500	gi|731432794|ref|XP_010644414.1|	PREDICTED: uncharacterized protein LOC100250424 [Vitis vinifera]	1e-47	AT3G47860.1	| Symbols: CHL | chloroplastic lipocalin | chr3:17656778-17658269 REVERSE LENGTH=353	5e-139
TR108701|c0_g1	Pattern54	1	1020.67	973.96	1313.88	916.34	981.86	847.85	1174.72	2022.61	1536.67	2217.72	1836.05	1509.83	1571.2	1551.6	1842.2	2567.08	1545.62	1816.13	gi|388893442|gb|AFK81532.1|	hypothetical chloroplast RF19 [Camellia taliensis]	3e-88	ATCG01130.1	| Symbols: YCF1.2 | Ycf1 protein | chrC:123884-129244 REVERSE LENGTH=1786	7e-43
TR168323|c5_g2	Pattern104	1	281	394.99	500.95	1013.83	1252.75	1351.68	784	1046.01	772	488.3	426.63	459.16	877.31	859.15	1039.94	755.72	736.99	723	gi|645259585|ref|XP_008235431.1|	PREDICTED: cytochrome P450 82C4-like [Prunus mume]	0	AT4G31940.1	| Symbols: CYP82C4 | cytochrome P450, family 82, subfamily C, polypeptide 4 | chr4:15452040-15453966 FORWARD LENGTH=524	1e-173
TR160928|c2_g2	Pattern147	1	490.37	522.95	571.42	954.15	937.04	1002.01	866.49	1089.77	1053.02	468.6	421	344.05	582.52	734.05	625.95	463.3	556.01	482.97	gi|697156972|ref|XP_009587240.1|	PREDICTED: PHD finger protein At1g33420 [Nicotiana tomentosiformis]	4e-51	AT1G33420.1	| Symbols: | RING/FYVE/PHD zinc finger superfamily protein | chr1:12121063-12123346 REVERSE LENGTH=697	7e-149
TR145792|c7_g1	Pattern90	1	543	568	536	1162.69	1071	578	915	1147	1006.25	503.03	227	351	795	937.67	919	554.75	514.14	444.14	gi|764541029|ref|XP_004291353.2|	PREDICTED: thaumatin-like protein 1b [Fragaria vesca subsp. vesca]	7e-145	AT1G20030.2	| Symbols: | Pathogenesis-related thaumatin superfamily protein | chr1:6945725-6947017 FORWARD LENGTH=316	4e-121
TR86505|c9_g1	Pattern101	1	855.57	704.03	904	1273.04	1188	1239.45	1159	1455.01	1270.01	795.02	816.13	724.75	1080	1422.81	1215	967	945.93	824.33	gi|731383067|ref|XP_010647556.1|	PREDICTED: serine/threonine-protein kinase pakB isoform X1 [Vitis vinifera]	0	AT4G38900.1	| Symbols: | Basic-leucine zipper (bZIP) transcription factor family protein | chr4:18139564-18141520 REVERSE LENGTH=553	4e-124
TR133773|c5_g1	Pattern98	1	1519.02	1375	1673.82	1193	1187	1005.27	1912	2165.02	1908.93	1638.52	1446.02	1266.75	1445	1804.2	1521	1563	1717	1308	gi|661892839|emb|CDP03997.1|	unnamed protein product [Coffea canephora]	0	AT3G25500.1	| Symbols: AFH1, FH1, AHF1, ATFH1 | formin homology 1 | chr3:9251320-9254826 REVERSE LENGTH=1051	3e-99
TR170095|c4_g2	Pattern19	1	3054.33	2629.02	3219	3632.93	3823.67	3411.06	2971.73	3906.81	3441.21	2979	2775	2605.99	2954.2	4120	3868.48	2514	2393.02	2260.92	gi|731397256|ref|XP_010652813.1|	PREDICTED: uncharacterized protein LOC100266406 [Vitis vinifera]	0	AT3G50370.1	| Symbols: | unknown protein; FUNCTIONS IN: molecular_function unknown; INVOLVED IN: biological_process unknown; LOCATED IN: cellular_component unknown; EXPRESSED IN: 26 plant structures; EXPRESSED DURING: 15 growth stages; Has 27734 Blast hits to 16708 proteins in 1259 species: Archae - 81; Bacteria - 3434; Metazoa - 10876; Fungi - 2514; Plants - 987; Viruses - 212; Other Eukaryotes - 9630 (sour…	0
TR157670|c2_g1	Pattern78	1	434	475	577.02	842	892	903	868	1191.99	843	579	544.06	583	961	900	910	855	1017.99	778	gi|470141949|ref|XP_004306686.1|	PREDICTED: abscisic acid receptor PYL9-like [Fragaria vesca subsp. vesca]	6e-102	AT1G01360.1	| Symbols: RCAR1, PYL9 | regulatory component of ABA receptor 1 | chr1:142138-142914 FORWARD LENGTH=187	4e-52
TR95320|c11_g1	Pattern118	1	53	72	142	1084	1344.99	1874	565	708	409	199	208	304	1317.98	889	1564	714.73	571	801.04	gi|255555751|ref|XP_002518911.1|	cytochrome P450, putative [Ricinus communis]	0	AT2G46660.1	| Symbols: CYP78A6 | cytochrome P450, family 78, subfamily A, polypeptide 6 | chr2:19153602-19155417 REVERSE LENGTH=530	0
TR89140|c1_g1	Pattern153	1	408	371	465	1017.35	963	1048	822	1014.84	822	372.1	395	449	842	824	799	605	535	537	gi|675272224|gb|AIL51399.1|	glycosyltransferase [Actinidia deliciosa]	0	AT3G16520.3	| Symbols: UGT88A1 | UDP-glucosyl transferase 88A1 | chr3:5619355-5620833 REVERSE LENGTH=462	1e-130
TR132636|c1_g4	Pattern28	1	542	512	727.97	1045	1006	1120.92	976	1305.94	914.03	639.06	427.3	492	809.15	735.94	967	778.07	742.87	671.55	gi|747065938|ref|XP_011079631.1|	PREDICTED: bifunctional epoxide hydrolase 2-like [Sesamum indicum]	3e-22	AT3G02875.1	| Symbols: ILR1 | Peptidase M20/M25/M40 family protein | chr3:631993-633859 FORWARD LENGTH=442	1e-163
TR102114|c3_g2	Pattern132	1	716.01	753	807.9	820.82	693	605	1141.99	1309.88	1238.01	414	288	266	540	642	357	396	442	291	gi|566199273|ref|XP_002319620.2|	hypothetical protein POPTR_0013s03730g [Populus trichocarpa]	3e-53	AT4G29250.1	| Symbols: | HXXXD-type acyl-transferase family protein | chr4:14420713-14422177 FORWARD LENGTH=460	1e-06
TR94575|c0_g4	Pattern87	1	590	786.89	813.01	1114.71	1273	1309	1150.97	1419.39	1031.2	441.82	409.65	503.43	788.02	736	925.68	587	770.81	525	gi|147794975|emb|CAN73878.1|	hypothetical protein VITISV_029120 [Vitis vinifera]	2e-32	AT1G31710.1	| Symbols: | Copper amine oxidase family protein | chr1:11349855-11355339 FORWARD LENGTH=681	2e-54
TR89128|c0_g1	Pattern101	1	1375.97	1149	1550.83	1656.94	1763.84	1720	1597	2025.15	1863.17	1459	1243.63	1119.97	1594.96	1775.9	1711.67	1452.75	1333.97	1298	gi|661894005|emb|CDP02446.1|	unnamed protein product [Coffea canephora]	0	AT4G37100.1	| Symbols: | Pyridoxal phosphate (PLP)-dependent transferases superfamily protein | chr4:17479173-17481863 REVERSE LENGTH=896	0
TR124009|c7_g2	Pattern139	1	1211.62	1337.75	1392.1	720	1190.01	1431.01	1477.74	2096	1776.25	669.89	742.01	557.99	423.25	585.13	424	995.01	653	821.65	gi|255574373|ref|XP_002528100.1|	Vacuolar cation/proton exchanger 1a, putative [Ricinus communis]	3e-177	AT3G51860.1	| Symbols: CAX3, ATHCX1, CAX1-LIKE, ATCAX3 | cation exchanger 3 | chr3:19239458-19242519 FORWARD LENGTH=459	0
TR99314|c0_g1	Pattern119	1	614	573.88	849	1499.01	1696.97	1705	993	1453	994	713	849	925.01	1280	1683	1845.05	857	966	980	gi|720040964|ref|XP_010268765.1|	PREDICTED: uncharacterized protein LOC104605628 [Nelumbo nucifera]	9e-87	AT1G52870.2	| Symbols: | Peroxisomal membrane 22 kDa (Mpv17/PMP22) family protein | chr1:19685856-19687678 FORWARD LENGTH=366	9e-65
TR105816|c0_g1	Pattern177	1	211	212.39	310	759	791.9	933	584.06	854.04	698.28	386	448.01	288.03	813.37	852.21	909.35	701.46	674.81	560.52	gi|734313446|gb|KHN01343.1|	Hypothetical protein glysoja_009549 [Glycine soja]	8e-21	AT1G80180.1	| Symbols: | unknown protein; FUNCTIONS IN: molecular_function unknown; INVOLVED IN: biological_process unknown; LOCATED IN: plasma membrane; EXPRESSED IN: 21 plant structures; EXPRESSED DURING: 10 growth stages; BEST Arabidopsis thaliana protein match is: unknown protein (TAIR:AT1G15400.3); Has 30201 Blast hits to 17322 proteins in 780 species: Archae - 12; Bacteria - 1396; Metazoa - 17338; Fung…	4e-16
TR85722|c1_g1	Pattern90	1	653.34	735	796	979	927	803.94	1101	1347	1131	672	468	588	894.06	883	951	728	727	650.81	gi|225442317|ref|XP_002279772.1|	PREDICTED: PRA1 family protein F2-like [Vitis vinifera]	4e-70	AT1G55190.1	| Symbols: PRA1.F2, PRA7 | PRA1 (Prenylated rab acceptor) family protein | chr1:20588450-20589019 FORWARD LENGTH=189	2e-60
TR95306|c11_g1	Pattern70	1	1712.28	1470	2240.79	1609.61	1445	1675	2315.78	2270.02	2231.46	2475.54	2551.47	2142	1948.99	2007.15	1905	1925.58	2552.45	2042.75	gi|697134011|ref|XP_009621055.1|	PREDICTED: zinc finger protein CONSTANS-LIKE 10-like [Nicotiana tomentosiformis]	8e-35	AT5G54470.1	| Symbols: | B-box type zinc finger family protein | chr5:22114584-22115315 REVERSE LENGTH=215	4e-30
TR164346|c0_g1	Pattern104	1	257	234	390	1047.73	891.99	853.18	792.69	831	648	304.04	211	248	671.99	609.35	774	548	496	489.86	gi|359479210|ref|XP_002272233.2|	PREDICTED: cation/calcium exchanger 1-like [Vitis vinifera]	6e-103	AT5G17860.1	| Symbols: CAX7 | calcium exchanger 7 | chr5:5902638-5904350 REVERSE LENGTH=570	3e-72
TR100212|c1_g4	Pattern101	1	102	147	175	1290	1345	1340	572	731.84	510	182	151	140	1237	1093	1392	532	573	465	gi|670423534|ref|XP_008652548.1|	PREDICTED: sugar transport protein 14-like [Zea mays]	1e-159	AT1G77210.1	| Symbols: STP14, AtSTP14 | sugar transporter 14 | chr1:29009036-29010980 REVERSE LENGTH=504	0
TR102546|c1_g4	Pattern99	1	833	714	960	1259	1313.98	1335.23	1127	1565.61	1202	816	668.21	773	1062	1232.99	1285.01	795	830.11	736.82	gi|661883059|emb|CDP13267.1|	unnamed protein product [Coffea canephora]	2e-168	AT1G13190.1	| Symbols: | RNA-binding (RRM/RBD/RNP motifs) family protein | chr1:4499633-4501354 FORWARD LENGTH=573	2e-55
TR156660|c4_g1	Pattern161	1	1080	1001	1336	1030	1113.9	1053	1386	1792.98	1625	1047	968	752	860.07	918.04	774	1012.76	1063.11	973.74	gi|255537629|ref|XP_002509881.1|	conserved hypothetical protein [Ricinus communis]	1e-92	AT4G23630.1	| Symbols: BTI1, RTNLB1 | VIRB2-interacting protein 1 | chr4:12318070-12319574 FORWARD LENGTH=275	1e-75
TR132850|c3_g8	Pattern19	1	1605.04	1445.18	1675.02	2494.44	2327.67	2079.95	1815.02	2208.62	2083.13	1774	1076	1464	1860	2429.01	2425.02	1203	1330	1102	gi|731414722|ref|XP_010659258.1|	PREDICTED: zinc finger CCCH domain-containing protein 53 isoform X2 [Vitis vinifera]	1e-115	AT2G16800.1	| Symbols: | high-affinity nickel-transport family protein | chr2:7285824-7287188 FORWARD LENGTH=372	3e-101
TR83564|c2_g1	Pattern152	1	581.91	561.17	631.76	1223.96	1256.01	1155.65	937	1169	1050	578	450	544	984.9	1042.06	1148.02	669.99	743.96	603	gi|702462457|ref|XP_010028422.1|	PREDICTED: abscisate beta-glucosyltransferase-like [Eucalyptus grandis]	0	AT2G15490.1	| Symbols: UGT73B4 | UDP-glycosyltransferase 73B4 | chr2:6761750-6763398 FORWARD LENGTH=484	3e-135
TR151336|c4_g2	Pattern86	1	481	459	659	809	894.84	1138	999	1117.28	863	936.83	1086.35	988.52	1379.76	1316.5	1267.83	992	1411	1010.91	gi|661897944|emb|CDO97911.1|	unnamed protein product [Coffea canephora]	2e-81	AT1G17620.1	| Symbols: | Late embryogenesis abundant (LEA) hydroxyproline-rich glycoprotein family | chr1:6062313-6063107 FORWARD LENGTH=264	3e-45
TR116418|c0_g1	Pattern45	1	804.06	851.62	1043.57	825.36	840.6	760.42	1259.81	1504.1	1315.58	1106.01	1079.96	851.51	1242.7	1222.53	1010.99	1127.96	1489.46	1103.88	gi|729305901|ref|XP_010528399.1|	PREDICTED: UDP-glucose 6-dehydrogenase 2 isoform X1 [Tarenaya hassleriana]	4e-114	AT5G15490.1	| Symbols: | UDP-glucose 6-dehydrogenase family protein | chr5:5027872-5029314 REVERSE LENGTH=480	1e-113
TR102580|c1_g11	Pattern28	1	629	573	761	1017	988.67	1014	960	1312.01	1070	651	561	435.99	1007.96	1043	911	845	921.75	673.98	gi|629092275|gb|KCW58270.1|	hypothetical protein EUGRSUZ_H00962 [Eucalyptus grandis]	4e-55	AT1G20080.1	| Symbols: SYTB, ATSYTB, NTMC2TYPE1.2, NTMC2T1.2, SYT2 | Calcium-dependent lipid-binding (CaLB domain) family protein | chr1:6962236-6964912 FORWARD LENGTH=537	3e-68
TR153554|c1_g1	Pattern91	1	311	302	532	748	822	942	774	1046	704	455.69	688	414	802	607	777	756	847.01	788	gi|703098467|ref|XP_010096386.1|	hypothetical protein L484_003332 [Morus notabilis]	3e-30	AT1G75180.1	| Symbols: | Erythronate-4-phosphate dehydrogenase family protein | chr1:28216150-28217911 REVERSE LENGTH=315	7e-15
TR80348|c2_g1	Pattern101	1	895	746	1086.09	1370.43	1537.89	1580	1228.94	1538.09	1338.87	1023.06	998.16	891.01	1107.94	1441	1400	979.97	1100.37	993.89	gi|225429039|ref|XP_002268333.1|	PREDICTED: magnesium transporter MRS2-3 [Vitis vinifera]	0	AT3G19640.1	| Symbols: MGT4, MRS2-3 | magnesium transporter 4 | chr3:6820969-6823104 FORWARD LENGTH=484	2e-125
TR168730|c10_g1	Pattern45	1	891.09	821.98	1233	1035	1042	1185.93	1407	1685	1230.99	1373.82	1374	1171	1351	1362.23	1429.97	1414.75	1829	1491	gi|661895584|emb|CDP00162.1|	unnamed protein product [Coffea canephora]	1e-50	AT1G23730.1	| Symbols: ATBCA3, BCA3 | beta carbonic anhydrase 3 | chr1:8395965-8398014 FORWARD LENGTH=258	6e-34
TR87219|c0_g2	Pattern28	1	156	149	195	617	552.99	714.24	645	640.31	590.99	115	164	104	523	490	394	542.49	617.7	453	gi|224107477|ref|XP_002314492.1|	proton-dependent oligopeptide transport family protein [Populus trichocarpa]	3e-179	AT5G46050.1	| Symbols: ATPTR3, PTR3 | peptide transporter 3 | chr5:18675062-18679071 REVERSE LENGTH=582	4e-127
TR92015|c0_g1	Pattern104	1	179	196	307	727	782.24	734.97	544.83	878.86	634	233.16	235	155	599	485.91	557.02	400.81	437.02	398	gi|388521195|gb|AFK48659.1|	unknown [Medicago truncatula]	3e-50	AT5G19450.1	| Symbols: CDPK19, CPK8 | calcium-dependent protein kinase 19 | chr5:6558672-6561471 REVERSE LENGTH=533	2e-49
TR166265|c3_g2	Pattern104	1	620	634	707	860	873	822	991	1244	1097	771	663	606.37	899	963	899	958	875	767	gi|659067274|ref|XP_008438572.1|	PREDICTED: glutaredoxin [Cucumis melo]	5e-47	AT5G63030.1	| Symbols: | Thioredoxin superfamily protein | chr5:25286352-25287517 FORWARD LENGTH=125	1e-44
TR113188|c8_g2	Pattern19	1	2348.79	2060.51	3105.58	3519.58	3555	3901.97	2631.98	3363.93	2888.06	2311	2661.99	2119	2617.94	3770	3201.99	2091	2065	1868	gi|731428733|ref|XP_010664436.1|	PREDICTED: E3 ubiquitin-protein ligase UPL2-like [Vitis vinifera]	0	AT1G55860.1	| Symbols: UPL1 | ubiquitin-protein ligase 1 | chr1:20879900-20895393 REVERSE LENGTH=3930	0
TR95381|c1_g10	Pattern140	1	1738.36	1529.6	1797.79	2474.69	2299.88	1950.43	1770.08	2446.58	2218.17	158.01	285	165	251	417.01	288.78	211.47	196	246	gi|694381660|ref|XP_009366894.1|	PREDICTED: disease resistance protein RPM1-like [Pyrus x bretschneideri]	4e-44	AT3G07040.1	| Symbols: RPM1, RPS3 | NB-ARC domain-containing disease resistance protein | chr3:2226244-2229024 REVERSE LENGTH=926	0
TR115915|c0_g1	Pattern100	1	440	460.59	587.97	872.11	1117.97	1117.97	723.79	1237.06	889	491.55	596	494.33	921	1021.97	1141	915	953	811.83	gi|697121944|ref|XP_009614959.1|	PREDICTED: uncharacterized protein LOC104107777 [Nicotiana tomentosiformis]	2e-69	AT3G09050.1	| Symbols: | unknown protein; FUNCTIONS IN: molecular_function unknown; INVOLVED IN: biological_process unknown; LOCATED IN: chloroplast thylakoid membrane, chloroplast; EXPRESSED IN: 21 plant structures; EXPRESSED DURING: 13 growth stages; Has 120 Blast hits to 120 proteins in 47 species: Archae - 4; Bacteria - 10; Metazoa - 33; Fungi - 2; Plants - 44; Viruses - 0; Other Eukaryotes - 27 (source:…	2e-54
TR127781|c0_g1	Pattern102	1	986.91	942	1127	1537.64	1668.86	1633.56	1289	1630	1497.65	899	667	933	1272	1245	1368	593	885	752	gi|590723422|ref|XP_007052179.1|	Basic helix-loop-helix DNA-binding superfamily protein isoform 1 [Theobroma cacao]	3e-94	AT4G00050.1	| Symbols: UNE10 | basic helix-loop-helix (bHLH) DNA-binding superfamily protein | chr4:17863-19848 FORWARD LENGTH=399	1e-64
TR161001|c3_g1	Pattern28	1	480	617	665	921.02	906	1078.87	820.61	1310.86	991	634	609.85	520.42	963.84	1025	877	744.05	826.99	672.47	gi|747097647|ref|XP_011096795.1|	PREDICTED: lecithin-cholesterol acyltransferase-like 4 [Sesamum indicum]	1e-73	AT4G19860.1	| Symbols: | alpha/beta-Hydrolases superfamily protein | chr4:10777655-10780260 REVERSE LENGTH=535	1e-96
TR129980|c1_g3	Pattern135	1	1646.7	1480.6	1808.87	1369	1204	1227	1892	2251.26	2152.98	2091	1836.35	1797.6	1666.33	2088.7	1847.44	2139.92	2044.97	1902.32	gi|55740769|gb|AAV64030.1|	5-enolpyruvylshikimate 3-phosphate synthase [Camptotheca acuminata]	0	AT2G45300.1	| Symbols: | RNA 3'-terminal phosphate cyclase/enolpyruvate transferase, alpha/beta | chr2:18677518-18679868 FORWARD LENGTH=520	0
TR113011|c1_g2	Pattern50	1	1400.21	1368.91	1716.98	1537.62	1575.34	1559.35	1672.23	2292.21	1879.06	1334.02	1197.7	1182.78	1328.99	1537.65	1435.09	1430.3	1547.6	1173.08	gi|567877007|ref|XP_006431093.1|	hypothetical protein CICLE_v10012084mg [Citrus clementina]	1e-175	AT3G28715.1	| Symbols: | ATPase, V0/A0 complex, subunit C/D | chr3:10778025-10780350 FORWARD LENGTH=351	0
TR89081|c3_g3	Pattern104	1	251.07	464.08	302.62	1054.25	1224.79	963.9	518	1060.01	793	381.2	184.02	380	757	556.53	949	459.93	478	466.42	gi|595965837|ref|XP_007217110.1|	hypothetical protein PRUPE_ppa008669m1g, partial [Prunus persica]	3e-39	AT4G03420.1	| Symbols: | Protein of unknown function (DUF789) | chr4:1512226-1513594 FORWARD LENGTH=310	2e-30
TR127839|c0_g1	Pattern118	1	440	468	625.38	925.73	1152.99	1174.99	978.97	1089	815.19	639	863	730	1143	947	1196	848	1184	888.01	gi|595877258|ref|XP_007212234.1|	hypothetical protein PRUPE_ppa013389mg [Prunus persica]	7e-07	AT5G54585.1	| Symbols: | unknown protein; Has 30201 Blast hits to 17322 proteins in 780 species: Archae - 12; Bacteria - 1396; Metazoa - 17338; Fungi - 3422; Plants - 5037; Viruses - 0; Other Eukaryotes - 2996 (source: NCBI BLink). | chr5:22175688-22176509 FORWARD LENGTH=132	5e-06
TR101338|c10_g1	Pattern71	1	1812.21	1737.46	2259.84	2291.41	2280.71	2263.64	2074.38	2713.6	2367.27	1811.01	1559.68	1606.9	1930.65	2295.22	2139.16	1715.14	1748.59	1497.81	gi|359475106|ref|XP_003631587.1|	PREDICTED: DEAD-box ATP-dependent RNA helicase 21-like [Vitis vinifera]	0	AT1G20960.1	| Symbols: emb1507 | U5 small nuclear ribonucleoprotein helicase, putative | chr1:7302591-7309914 REVERSE LENGTH=2171	1e-56
TR131736|c0_g1	Pattern101	1	80	179	178	844	829	757	480	861	441	207	124	155	846	571	1012	420	531	365	gi|629112614|gb|KCW77574.1|	hypothetical protein EUGRSUZ_D01888 [Eucalyptus grandis]	7e-117	AT4G11650.1	| Symbols: ATOSM34, OSM34 | osmotin 34 | chr4:7025127-7026113 REVERSE LENGTH=244	5e-107
TR90128|c1_g1	Pattern101	1	908.99	793.01	1026	1404.85	1417	1510	1220	1529.87	1322.71	895.99	1031	931.98	1230.03	1477.44	1410	996	1088	929.99	gi|297742567|emb|CBI34716.3|	unnamed protein product [Vitis vinifera]	5e-145	AT4G11740.1	| Symbols: SAY1 | Ubiquitin-like superfamily protein | chr4:7071955-7075256 FORWARD LENGTH=564	1e-69
TR140481|c4_g3	Pattern150	1	816	852	1079.68	1144	1142.99	1175.99	1173	1583.99	1335	802	797.03	719	951.99	1104	1085	897.75	1019	828	gi|225424693|ref|XP_002263653.1|	PREDICTED: U4/U6 small nuclear ribonucleoprotein Prp31 [Vitis vinifera]	0	AT1G60170.1	| Symbols: emb1220 | pre-mRNA processing ribonucleoprotein binding region-containing protein | chr1:22193008-22195177 FORWARD LENGTH=485	0
TR84414|c1_g9	Pattern178	1	137	152	219	830.52	1133	930.8	460	796.5	591.36	229	261	326	580.08	713.01	832	343	485.61	375	gi|224130228|ref|XP_002320784.1|	DNA-binding family protein [Populus trichocarpa]	1e-25	AT3G61260.1	| Symbols: | Remorin family protein | chr3:22675403-22676701 REVERSE LENGTH=212	6e-23
TR143061|c5_g1	Pattern57	1	1143	1124	1543	1151.97	1205.96	1311.7	1611.87	1941	1596.66	1015.96	836.9	953.18	929.01	988.66	1000.9	769.48	936.3	790.99	gi|357973576|gb|AET97664.1|	late embryogenesis abundant protein [Camellia sinensis]	2e-23	AT1G14440.1	| Symbols: AtHB31, HB31, ZHD4 | homeobox protein 31 | chr1:4939076-4940014 REVERSE LENGTH=312	1e-66
TR120161|c1_g2	Pattern101	1	843	779	1044	1480	1471	1439.66	1202	1475.98	1325.78	965	940	802.56	1163	1611.94	1508	1019	1088	946	gi|359488087|ref|XP_002266063.2|	PREDICTED: putative lysine-specific demethylase JMJ16 [Vitis vinifera]	0	AT1G08620.1	| Symbols: PKDM7D | Transcription factor jumonji (jmj) family protein / zinc finger (C5HC2 type) family protein | chr1:2737554-2743370 FORWARD LENGTH=1209	0
TR158231|c2_g6	Pattern170	1	795.83	761.05	852	1413.52	1591.1	1465.97	1170.27	1377.05	1197	1220.42	946.02	1216.47	1757.99	1731	2102.64	1051	1016.01	901	gi|430802666|gb|AGA82514.1|	alpha-glucosidase [Camellia sinensis]	0	AT5G11720.1	| Symbols: | Glycosyl hydrolases family 31 protein | chr5:3776840-3780025 FORWARD LENGTH=902	0
TR128923|c4_g1	Pattern75	1	1489.14	1359.97	1706.42	1408.01	1510.38	1388.76	1680.01	2268.57	1941.49	1226	993.92	1050.88	1129	1082.76	1122.05	1177.86	1259.4	1003.91	gi|593215283|ref|XP_007132561.1|	hypothetical protein PHAVU_011G105100g [Phaseolus vulgaris]	1e-61	AT5G20570.2	| Symbols: ROC1, RBX1, HRT1, ATRBX1 | RING-box 1 | chr5:6956905-6958221 REVERSE LENGTH=142	6e-56
TR102542|c1_g1	Pattern119	1	959	934	1139.01	1892	1912.78	1880	1166	1766.79	1432.99	1201.44	1071.02	1051.26	1611.94	1879	1891.21	1210.99	1057.06	1169.06	gi|661890981|emb|CDP05558.1|	unnamed protein product [Coffea canephora]	0	AT3G46530.1	| Symbols: RPP13 | NB-ARC domain-containing disease resistance protein | chr3:17130739-17133246 REVERSE LENGTH=835	7e-102
TR155200|c2_g1	Pattern140	1	1799.25	1588.96	2077.91	1267.01	1155.57	849.07	2093.82	2715.53	1990.01	1329	1254	1096.01	795	899.34	805	1178.02	1277	950	gi|225424458|ref|XP_002285160.1|	PREDICTED: purple acid phosphatase 3 [Vitis vinifera]	2e-147	AT2G01890.1	| Symbols: PAP8, ATPAP8 | purple acid phosphatase 8 | chr2:396985-399168 REVERSE LENGTH=335	3e-133
TR138137|c1_g1	Pattern140	1	1756.96	2284.99	2323.03	1778	1873.47	1528.01	2091	3183.2	2423.98	1207	1032.42	1162	906	754	779.06	1050.12	1115.97	1122.14	gi|118487795|gb|ABK95721.1|	unknown [Populus trichocarpa]	2e-26	AT1G35720.1	| Symbols: ANNAT1, OXY5, ATOXY5 | annexin 1 | chr1:13225304-13226939 FORWARD LENGTH=317	7e-75
TR101367|c19_g2	Pattern171	1	858.99	784.33	1104.59	1350.84	1385.8	1450.9	1261.06	1550.85	1268.71	1130.05	1064.23	1113.53	1420.66	1829.71	1650.99	1261.45	1431.24	1177.92	gi|388496860|gb|AFK36496.1|	unknown [Medicago truncatula]	1e-14	AT5G15640.1	| Symbols: | Mitochondrial substrate carrier family protein | chr5:5087590-5089677 FORWARD LENGTH=323	6e-15
TR117662|c4_g2	Pattern199	1	475	484	595	1110.01	1076.04	1091.02	794.02	1229.08	858.19	694.24	551	586.06	1081	1152	1236.18	851.99	892.09	782	gi|697125765|ref|XP_009616905.1|	PREDICTED: enoyl-CoA hydratase 2, peroxisomal [Nicotiana tomentosiformis]	4e-14	AT1G76150.1	| Symbols: ECH2, ATECH2 | enoyl-CoA hydratase 2 | chr1:28575236-28577637 REVERSE LENGTH=309	2e-83
TR135649|c0_g1	Pattern100	1	444	409	623	1034	935	962.4	847	1111.01	845	536	501.03	461	1001	1012.25	1038	901	742	663	gi|566189742|ref|XP_006378337.1|	hypothetical protein POPTR_0010s08200g [Populus trichocarpa]	7e-36	AT1G04400.2	| Symbols: CRY2, FHA, AT-PHH1, PHH1, ATCRY2 | cryptochrome 2 | chr1:1185719-1187901 REVERSE LENGTH=612	5e-174
TR120377|c0_g1	Pattern196	1	408	405.48	462	1114	1151	1169.32	759	1048	794.02	325	270	326	834.07	799.17	769.96	478	491.01	447.98	gi|590697657|ref|XP_007045501.1|	S-locus lectin protein kinase family protein [Theobroma cacao]	0	AT1G34300.1	| Symbols: | lectin protein kinase family protein | chr1:12503450-12505939 FORWARD LENGTH=829	2e-115
TR170588|c2_g10	Pattern104	1	722	670	786	1217	1267	1506.03	1089.62	1317.69	1096.01	729.49	809	723	1045.57	1009.45	1061.63	990.22	1007.45	911.43	gi|661897698|emb|CDO99410.1|	unnamed protein product [Coffea canephora]	2e-99	AT2G33150.1	| Symbols: PKT3, PED1, KAT2 | peroxisomal 3-ketoacyl-CoA thiolase 3 | chr2:14047814-14050983 REVERSE LENGTH=462	3e-69
TR169046|c0_g2	Pattern86	1	666	687.99	797.81	864	921	1103.28	1079	1368	1030	1074.4	1159	1067	1585	1459	1418	1357.7	1620	1356.98	gi|768677209|gb|AJU57227.1|	sugar transport protein 5 [Camellia sinensis]	0	AT1G34580.1	| Symbols: | Major facilitator superfamily protein | chr1:12660631-12663553 FORWARD LENGTH=506	5e-179
TR152835|c0_g2	Pattern101	1	888	897.75	1106	1456	1437	1518	1247	1650	1319	1037	994	964	1348	1551.03	1479	1075.25	1235.35	1000.08	gi|21105742|gb|AAM34770.1|AF509870_1	nam-like protein 7 [Petunia x hybrida]	4e-179	AT1G34180.2	| Symbols: anac016, NAC016 | NAC domain containing protein 16 | chr1:12448726-12451120 FORWARD LENGTH=576	1e-10
TR92055|c0_g1	Pattern23	1	3002.58	2295.9	3587.03	4735.01	5062.45	5118.38	2737.6	4113.73	3357.2	3273.99	4075.39	3325	2999.94	4751.7	4920.54	2587.62	2431.86	2488.26	gi|359483436|ref|XP_002269011.2|	PREDICTED: starch synthase 3, chloroplastic/amyloplastic [Vitis vinifera]	0	AT1G11720.2	| Symbols: SS3 | starch synthase 3 | chr1:3951597-3956840 FORWARD LENGTH=1094	0
TR120350|c1_g1	Pattern50	1	920.14	825	1130	1042.01	1120	962.2	1231	1681	1284.68	845.01	882.7	687.97	919	1088	1006.06	945.06	1075.98	844	gi|189409278|gb|ACC60970.1|	phytochrome B [Vitis riparia]	0	AT2G18790.1	| Symbols: PHYB, HY3, OOP1 | phytochrome B | chr2:8140079-8144151 FORWARD LENGTH=1172	0
TR82760|c0_g2	Pattern78	1	839.39	821.2	1185.28	1237.64	1192.14	1199.33	1148.04	1768.41	1248.88	1034.38	935.41	837.67	1232	1252.04	1234.56	1264.9	1353.3	1090.75	gi|802553469|ref|XP_012064998.1|	PREDICTED: THO complex subunit 4A [Jatropha curcas]	1e-75	AT5G02530.1	| Symbols: | RNA-binding (RRM/RBD/RNP motifs) family protein | chr5:564332-565776 REVERSE LENGTH=292	3e-58
TR77186|c0_g2	Pattern19	1	1076.84	970	1206	1819	1884	1939.95	1366.01	1691	1513.77	1089.01	1206	1010	1251.99	2015.99	1899.06	1116.98	1080.87	935.1	gi|743821729|ref|XP_011021493.1|	PREDICTED: uncharacterized protein LOC105123555 [Populus euphratica]	3e-12	AT3G03940.1	| Symbols: | Protein kinase family protein | chr3:1014412-1018244 REVERSE LENGTH=701	0
TR94208|c0_g2	Pattern101	1	247	202	297.97	968.1	906	812	599.95	885.01	577.98	249	222	204	853.98	691	621	435	390	399	gi|731418268|ref|XP_010660609.1|	PREDICTED: protein LONGIFOLIA 1 isoform X1 [Vitis vinifera]	0	AT1G74160.1	| Symbols: | unknown protein; BEST Arabidopsis thaliana protein match is: unknown protein (TAIR:AT1G18620.1); Has 3407 Blast hits to 2217 proteins in 314 species: Archae - 0; Bacteria - 264; Metazoa - 1296; Fungi - 318; Plants - 346; Viruses - 34; Other Eukaryotes - 1149 (source: NCBI BLink). | chr1:27887164-27891151 FORWARD LENGTH=1025	2e-148
TR118506|c3_g2	Pattern154	1	1399.56	1267.21	1628	2777.36	2617.1	2834.97	1591.34	2092.99	1926.29	1430.99	1391	1250.02	1498	2268.85	1985.59	1186	1185	1097	gi|734350457|gb|KHN12404.1|	Cyclin-dependent kinase G-2 [Glycine soja]	5e-107	AT1G67580.1	| Symbols: | Protein kinase superfamily protein | chr1:25327727-25330965 REVERSE LENGTH=752	2e-104
TR154193|c2_g4	Pattern57	1	1000.78	964.01	1145.82	1229.28	1239.09	1091.83	1255.85	1735.23	1434.51	1476.9	1524.85	1403.25	1272.32	1673.98	1712.28	1457.89	1483.15	1135.49	gi|674918076|emb|CDY15268.1|	BnaC05g01470D [Brassica napus]	4e-53	AT1G02850.4	| Symbols: BGLU11 | beta glucosidase 11 | chr1:630569-633085 FORWARD LENGTH=521	6e-63
TR142361|c4_g2	Pattern143	1	763	742.73	932.29	1031.82	1060	1157.3	1157.2	1407.58	1188	1075.56	1037	770.39	1270	1306.38	1254.68	1254	1542.09	1135.21	gi|357453699|ref|XP_003597130.1|	Serine/threonine protein kinase CTR1 [Medicago truncatula]	4e-60	AT3G58640.1	| Symbols: | Mitogen activated protein kinase kinase kinase-related | chr3:21687153-21692675 REVERSE LENGTH=809	2e-21
TR86539|c1_g5	Pattern96	1	637	611	946.29	1364.06	1347.95	1740.28	982.53	1478.99	1045.82	578.48	661.03	604.99	725.01	835.19	869	631	722	598	gi|720028390|ref|XP_010264895.1|	PREDICTED: glutathione S-transferase omega-like 2 [Nelumbo nucifera]	4e-43	AT5G44000.1	| Symbols: | Glutathione S-transferase family protein | chr5:17702231-17703934 REVERSE LENGTH=399	2e-171
TR117838|c6_g5	Pattern101	1	81	64.85	100.01	1179.55	1084.65	1099.99	448	634.45	476	134	108	98	824.73	1040	1092	492	441.95	439	gi|758375781|gb|AJO70168.1|	alpha,alpha-trehalose-phosphate synthase 7 [Camellia sinensis]	0	AT1G06410.1	| Symbols: ATTPS7, TPS7, ATTPSA | trehalose-phosphatase/synthase 7 | chr1:1955413-1958153 FORWARD LENGTH=851	0
TR131307|c1_g6	Pattern28	1	232	243.99	461	579.99	750.01	891.81	616.15	980.02	652.99	285.98	499.56	328.45	513.7	570.09	642.64	649	620.98	739.77	gi|147834295|emb|CAN61111.1|	hypothetical protein VITISV_006466 [Vitis vinifera]	8e-88	AT3G48700.1	| Symbols: ATCXE13, CXE13 | carboxyesterase 13 | chr3:18038825-18039814 REVERSE LENGTH=329	2e-54
TR154255|c1_g8	Pattern100	1	625.94	627.43	709.78	1181.96	1072.71	1073.3	978.28	1275.17	1020.52	633.48	608.9	598.39	1033.31	1212.38	1161.66	932.73	1031.05	921.03	gi|147846790|emb|CAN80627.1|	hypothetical protein VITISV_032619 [Vitis vinifera]	4e-135	AT2G34620.1	| Symbols: | Mitochondrial transcription termination factor family protein | chr2:14577196-14578203 FORWARD LENGTH=303	1e-111
TR89284|c3_g1	Pattern104	1	682.98	737	972	1189.02	1168.94	1312	1012.43	1499.01	1189.07	830	795	716.99	1000.45	947.86	1035.65	920.05	906.99	921	gi|694416064|ref|XP_009336168.1|	PREDICTED: 28 kDa heat- and acid-stable phosphoprotein-like [Pyrus x bretschneideri]	1e-40	AT5G46020.1	| Symbols: | CONTAINS InterPro DOMAIN/s: Casein kinase substrate, phosphoprotein PP28 (InterPro:IPR019380); Has 30201 Blast hits to 17322 proteins in 780 species: Archae - 12; Bacteria - 1396; Metazoa - 17338; Fungi - 3422; Plants - 5037; Viruses - 0; Other Eukaryotes - 2996 (source: NCBI BLink). | chr5:18663075-18664629 REVERSE LENGTH=164	8e-32
TR118094|c1_g3	Pattern103	1	631.82	564.27	763.42	1056.92	1060.37	1142.29	959.72	1352.72	955.43	676.98	775.14	657	831.07	932.09	1047.11	973.95	953.99	891.96	gi|698533102|ref|XP_009763374.1|	PREDICTED: probable protein phosphatase 2C 60 isoform X1 [Nicotiana sylvestris]	2e-16	AT4G31860.1	| Symbols: | Protein phosphatase 2C family protein | chr4:15406685-15408589 REVERSE LENGTH=357	3e-66
TR128890|c4_g2	Pattern71	1	2630.93	2314.36	3093.41	2636.91	2600.45	2463	2594	3703.89	3047.57	3092	2801.85	2624	2313.06	2747	2633.34	2339	2506	2062	gi|380448152|gb|AFD54199.1|	gibberellin 3-beta-dioxygenase 4, partial [Vitis vinifera]	9e-160	AT1G15500.1	| Symbols: ATNTT2 | TLC ATP/ADP transporter | chr1:5326426-5328688 FORWARD LENGTH=618	3e-31
TR123715|c0_g3	Pattern191	1	645	657	822	1356.99	1345	1314.58	972	1296	1160	655	707	654.01	972.07	1109	1188	746.34	794	735	gi|731406705|ref|XP_010656252.1|	PREDICTED: probable serine/threonine-protein kinase vps15 isoform X1 [Vitis vinifera]	0	AT4G29380.1	| Symbols: | protein kinase family protein / WD-40 repeat family protein | chr4:14458822-14464692 FORWARD LENGTH=1494	0
TR99535|c6_g2	Pattern153	1	446	444	556	1353.72	1245	1295	788	1060	899.93	448	527	491	765	807	881	562	643.9	561	gi|604322238|gb|EYU32624.1|	hypothetical protein MIMGU_mgv1a005944mg [Erythranthe guttata]	6e-162	AT1G04710.1	| Symbols: KAT1, PKT4 | peroxisomal 3-ketoacyl-CoA thiolase 4 | chr1:1321941-1324556 FORWARD LENGTH=443	1e-106
TR94404|c0_g2	Pattern70	1	2079.69	1904	2585.99	2003.84	2100.97	1996.42	2352.23	3000.12	2518.66	2554.6	2616.94	2171.96	2186.91	2769	2360.96	2667.6	2611.88	1985	gi|255570697|ref|XP_002526303.1|	kinase, putative [Ricinus communis]	1e-87	AT1G66920.2	| Symbols: | Protein kinase superfamily protein | chr1:24965410-24967432 REVERSE LENGTH=617	2e-99
TR95294|c2_g1	Pattern45	1	592.02	562	819.55	903.01	815	742	1068.16	1152	1053.45	774	1000	779.77	864	984	1019	988	1091	944.91	gi|703153152|ref|XP_010110606.1|	Protein TIFY 6B [Morus notabilis]	2e-38	AT3G17860.1	| Symbols: JAZ3, JAI3, TIFY6B | jasmonate-zim-domain protein 3 | chr3:6119968-6122691 FORWARD LENGTH=352	1e-15
TR101271|c7_g1	Pattern28	1	628	651.98	836	1164.82	1060	972.93	975	1339	1101	822	650.97	716	1013	1008	1050	833.04	843	661.79	gi|763789913|gb|KJB56909.1|	hypothetical protein B456_009G141200 [Gossypium raimondii]	9e-18	AT3G50700.1	| Symbols: AtIDD2, IDD2 | indeterminate(ID)-domain 2 | chr3:18840945-18842829 FORWARD LENGTH=452	5e-109
TR128928|c3_g1	Pattern28	1	224	235.99	320	689.1	829.99	796.01	715.02	766	597.44	247	193	245	649	518	769.17	516.38	550	481	gi|595833698|ref|XP_007206719.1|	hypothetical protein PRUPE_ppa024559mg [Prunus persica]	1e-34	AT2G37580.1	| Symbols: | RING/U-box superfamily protein | chr2:15764745-15765452 FORWARD LENGTH=235	5e-14
TR84296|c2_g1	Pattern102	1	1026	979.83	1164.82	1603.99	1523.78	1579.32	1209	1701.04	1559	1144.01	1013	975	1166.93	1547	1416.01	946	1037	893	gi|661882017|emb|CDP14242.1|	unnamed protein product [Coffea canephora]	0	AT4G31170.1	| Symbols: | Protein kinase superfamily protein | chr4:15153499-15154846 REVERSE LENGTH=412	0
TR129817|c3_g1	Pattern28	1	518.99	525.94	616.94	790.76	769.09	787	922.97	1008.02	1029.18	572.85	372	442.87	959.47	858.36	797.99	657.69	1015.22	720.3	gi|225431998|ref|XP_002279307.1|	PREDICTED: transcription factor bHLH147 isoform X1 [Vitis vinifera]	8e-76	AT3G17100.1	| Symbols: | sequence-specific DNA binding transcription factors | chr3:5831552-5832244 FORWARD LENGTH=230	1e-52
TR84966|c0_g2	Pattern140	1	2302.99	1605	3568	1363	897.49	987	3425	2707.65	2641.41	456	714.37	371	152	135	90	296	543	425	gi|225426925|ref|XP_002264891.1|	PREDICTED: 21 kDa protein [Vitis vinifera]	9e-57	AT5G62360.1	| Symbols: | Plant invertase/pectin methylesterase inhibitor superfamily protein | chr5:25040699-25041310 FORWARD LENGTH=203	8e-45
TR156884|c3_g3	Pattern19	1	2414	2088.97	2458.09	3214.29	3027.99	3051.95	2537	2920	2801.01	2498.33	2484	2098.25	2337.86	3356.16	3332.1	2181	2168	2057.93	gi|225447723|ref|XP_002273150.1|	PREDICTED: staphylococcal nuclease domain-containing protein 1 [Vitis vinifera]	0	AT5G07350.2	| Symbols: Tudor1, AtTudor1, TSN1 | TUDOR-SN protein 1 | chr5:2320021-2324892 REVERSE LENGTH=1007	0
TR122075|c1_g1	Pattern101	1	593.49	537	761.08	1189.91	1234.64	1217.51	938	1261	988.9	694.05	769.42	568	1105	1237.19	1251.14	844.9	887.62	702.99	gi|225443880|ref|XP_002277472.1|	PREDICTED: F-box/kelch-repeat protein At1g30090 [Vitis vinifera]	0	AT1G30090.1	| Symbols: | Galactose oxidase/kelch repeat superfamily protein | chr1:10559746-10560942 REVERSE LENGTH=398	0
TR130918|c5_g1	Pattern118	1	559.96	574.02	806.13	1338.91	1614.47	2024.8	915.32	1347.71	972.68	837.02	761	768.2	1237	1349	1554.54	919.01	1042	1004.96	gi|398363603|gb|AFO84096.1|	hexose transport protein [Actinidia chinensis]	0	AT4G02050.1	| Symbols: STP7 | sugar transporter protein 7 | chr4:898387-900095 REVERSE LENGTH=513	0
TR84880|c6_g1	Pattern118	1	336	380	407	869	951	1239	831.44	818	769	522	516	563.04	1198	957.99	1132	770.99	978	867.01	gi|743803567|ref|XP_011017151.1|	PREDICTED: transcription factor MYB44-like [Populus euphratica]	1e-90	AT5G67300.1	| Symbols: ATMYBR1, ATMYB44, MYBR1, MYB44 | myb domain protein r1 | chr5:26854109-26855026 FORWARD LENGTH=305	9e-57
TR139186|c1_g1	Pattern81	1	175	136	264	625.72	487.01	608.97	574	747.12	549	224	257	190	864	1074	1085	722	758	773	gi|802640389|ref|XP_012078788.1|	PREDICTED: SPX domain-containing protein 1-like [Jatropha curcas]	7e-153	AT5G20150.1	| Symbols: ATSPX1, SPX1 | SPX domain gene 1 | chr5:6802429-6803367 FORWARD LENGTH=256	3e-56
TR156657|c6_g1	Pattern86	1	661.8	721	907	949.05	973.72	1051.65	1220.22	1241.64	1122.84	948.25	994.02	870.48	1368.44	1454.86	1399.29	1049.25	1517.34	993.03	gi|37725361|gb|AAO25536.1|	cellulose synthase [Populus tremuloides]	2e-98	AT5G05170.1	| Symbols: CESA3, IXR1, ATCESA3, ATH-B, CEV1 | Cellulose synthase family protein | chr5:1530401-1535090 REVERSE LENGTH=1065	1e-92
TR129517|c7_g2	Pattern12	1	400.01	387.74	433.16	571.96	613.89	390.51	763.17	821.91	928.05	579.48	394.18	336.88	913.72	1255.51	784.39	806.49	836.14	588.63	gi|661892687|emb|CDP03845.1|	unnamed protein product [Coffea canephora]	0	AT4G13710.1	| Symbols: | Pectin lyase-like superfamily protein | chr4:7962550-7966012 FORWARD LENGTH=470	0
TR90744|c3_g2	Pattern28	1	442.3	332.55	395.85	749.43	550.64	426.24	796.91	851.55	814.1	418.01	322.15	269.59	730.34	992.4	710.69	519.86	724.06	430.39	gi|641829094|gb|KDO48221.1|	hypothetical protein CISIN_1g0422021mg, partial [Citrus sinensis]	3e-127	AT2G41540.1	| Symbols: GPDHC1 | 6-phosphogluconate dehydrogenase family protein | chr2:17326801-17328654 FORWARD LENGTH=462	0
TR89067|c4_g7	Pattern96	1	1069.33	1054.64	1246.47	1776.1	1748.68	1935.48	1346.83	1894.28	1415.67	1059.79	1183.4	1132.9	1144.91	1123.18	1272.72	856.91	819.14	963.9	gi|308943877|gb|ADO51752.1|	lipoxygenase [Camellia sinensis]	1e-49	AT3G45140.1	| Symbols: LOX2, ATLOX2 | lipoxygenase 2 | chr3:16525437-16529233 FORWARD LENGTH=896	6e-38
TR98233|c3_g2	Pattern104	1	434	399	512	1023.99	1205	1111.56	717	1076	837	475.05	326.98	353	699	609.06	819.77	537	541	486.26	gi|720052013|ref|XP_010272274.1|	PREDICTED: uncharacterized protein LOC104608093 isoform X2 [Nelumbo nucifera]	3e-12	AT3G21610.1	| Symbols: | Acid phosphatase/vanadium-dependent haloperoxidase-related protein | chr3:7609377-7610601 REVERSE LENGTH=174	4e-40
TR128960|c5_g3	Pattern183	1	1319.18	1123.95	1605.55	2257.82	2210.47	2339.1	1515.09	2078	1739	1246.24	1162.8	950.99	1250	1842.36	1741.02	981.99	953.97	927.41	gi|731434487|ref|XP_010645082.1|	PREDICTED: nuclear-pore anchor isoform X1 [Vitis vinifera]	0	AT1G79280.2	| Symbols: NUA | nuclear pore anchor | chr1:29819176-29832809 REVERSE LENGTH=2115	0
TR163031|c2_g2	Pattern150	1	709.11	722.96	898.93	1099.92	1116	1158	1089	1363	1162.05	906.96	862	768.06	1112	1253.92	1199.24	1046.55	1163.79	1020	gi|302143569|emb|CBI22322.3|	unnamed protein product [Vitis vinifera]	3e-36	AT4G28610.1	| Symbols: PHR1, AtPHR1 | phosphate starvation response 1 | chr4:14133164-14134951 REVERSE LENGTH=409	5e-30
TR84175|c0_g1	Pattern87	1	484.01	574.99	527.38	710.21	846.34	653.85	854.98	1069.47	944.4	415.49	295.77	371.26	580.75	595.78	569.59	448	482.99	351	gi|225452887|ref|XP_002283932.1|	PREDICTED: uncharacterized protein At5g39570 [Vitis vinifera]	4e-13	AT5G39570.1	| Symbols: | FUNCTIONS IN: molecular_function unknown; INVOLVED IN: biological_process unknown; LOCATED IN: cytosol, nucleus; EXPRESSED IN: 25 plant structures; EXPRESSED DURING: 14 growth stages; BEST Arabidopsis thaliana protein match is: glycine-rich protein (TAIR:AT3G29075.1); Has 30201 Blast hits to 17322 proteins in 780 species: Archae - 12; Bacteria - 1396; Metazoa - 17338; Fungi - 3422; P…	5e-19
TR123450|c4_g8	Pattern28	1	419.42	382.63	552.25	744.74	779.27	835.34	837.63	999.68	799.11	459.85	548.43	496.75	682.47	807.15	787.72	623.98	806.82	682	gi|698435411|ref|XP_009800376.1|	PREDICTED: uncharacterized protein LOC104246278 [Nicotiana sylvestris]	2e-58	AT2G37390.1	| Symbols: NAKR2 | Chloroplast-targeted copper chaperone protein | chr2:15694300-15695461 FORWARD LENGTH=259	1e-33
TR90369|c4_g2	Pattern28	1	318	335.01	441	692	680.01	670.29	680	958.88	737	409.1	403	354	637	634.97	639	614.76	644.14	486	gi|743804207|ref|XP_011017290.1|	PREDICTED: probable 1-acyl-sn-glycerol-3-phosphate acyltransferase 4 [Populus euphratica]	7e-177	AT1G75020.1	| Symbols: LPAT4 | lysophosphatidyl acyltransferase 4 | chr1:28171779-28173357 FORWARD LENGTH=378	3e-162
TR103222|c0_g6	Pattern180	1	1317	1145.9	1530	2021.81	1944.94	2164.01	1643.86	1905.98	1724.75	1230.15	1115.86	1078.1	1340.25	1662.92	1626.76	1198.9	1254.06	1138.05	gi|147833057|emb|CAN70546.1|	hypothetical protein VITISV_013807 [Vitis vinifera]	1e-158	AT5G57870.1	| Symbols: eIFiso4G1 | MIF4G domain-containing protein / MA3 domain-containing protein | chr5:23439755-23443433 FORWARD LENGTH=780	3e-126
TR153510|c1_g5	Pattern138	1	1565.21	1400.16	1818.43	2140.87	2181.79	2210.37	1821.1	2268.07	1975.6	1371.64	1403.94	1229	1611.98	2000.3	1916.2	1494.83	1495.55	1277.11	gi|590567271|ref|XP_007010469.1|	Exocyst subunit exo70 family protein A1 [Theobroma cacao]	2e-37	AT5G52340.1	| Symbols: ATEXO70A2, EXO70A2 | exocyst subunit exo70 family protein A2 | chr5:21250802-21253939 FORWARD LENGTH=631	2e-50
TR164230|c5_g3	Pattern45	1	1314	1109.01	1378.94	1326	1210.01	1259.31	1591.98	1751.66	1738.91	1565	1247.99	1264	1415	1565	1428.97	1518.98	1649.92	1343.06	gi|723657696|ref|XP_010320592.1|	PREDICTED: dehydroquinate dehydratase/shikimate:NADP oxidoreductase isoform X1 [Solanum lycopersicum]	8e-163	AT3G06350.1	| Symbols: EMB3004, MEE32 | dehydroquinate dehydratase, putative / shikimate dehydrogenase, putative | chr3:1924536-1927701 REVERSE LENGTH=603	8e-133
TR78943|c10_g1	Pattern195	1	439.06	395	572	1278	1098.48	1313.99	762.14	1035	889	617	561	446.2	1131	1415.96	1311.87	858	787	925.99	gi|225448433|ref|XP_002269949.1|	PREDICTED: phosphoinositide phospholipase C 2 [Vitis vinifera]	0	AT3G08510.1	| Symbols: ATPLC2, PLC2 | phospholipase C 2 | chr3:2582626-2585556 REVERSE LENGTH=581	0
TR99602|c4_g1	Pattern153	1	67	86	103	1142.84	1021	973.07	483	618.96	432	88	47	113	457	254	580.99	294.83	160.97	258	gi|308445171|gb|ADO32740.1|	auxin-repressed protein [Camellia sinensis]	3e-30	AT1G28330.5	| Symbols: DYL1 | dormancy-associated protein-like 1 | chr1:9934252-9935216 REVERSE LENGTH=159	7e-18
TR132743|c6_g1	Pattern101	1	897.79	696	1108.69	1438.06	1537.93	1570.97	1033	1609.02	1337.92	1067	985.07	795.18	1073	1552.81	1430.02	992	978	908.83	gi|590581070|ref|XP_007014246.1|	Vernalization5/VIN3-like, putative isoform 1 [Theobroma cacao]	4e-157	AT4G30200.2	| Symbols: VEL1, VIL2 | vernalization5/VIN3-like | chr4:14786852-14790070 REVERSE LENGTH=714	0
TR112965|c0_g1	Pattern101	1	951	827.53	1283	1557	1705	1940.03	1209.03	1766	1363	822	999.27	783	1305.83	1593	1596.31	1059	1015.99	1061.01	gi|359492366|ref|XP_002284607.2|	PREDICTED: NAD kinase 2, chloroplastic [Vitis vinifera]	6e-177	AT1G21640.2	| Symbols: NADK2 | NAD kinase 2 | chr1:7588726-7592669 FORWARD LENGTH=999	2e-12
TR112051|c3_g2	Pattern101	1	129	104.67	247.58	920.9	805.95	979.03	564.49	635	557.08	194	262	144.97	858.03	637.02	727.01	417.88	507.88	421	gi|731345948|ref|XP_010684190.1|	PREDICTED: plasma membrane-associated cation-binding protein 1 [Beta vulgaris subsp. vulgaris]	1e-10	AT4G20260.4	| Symbols: ATPCAP1, PCAP1 | plasma-membrane associated cation-binding protein 1 | chr4:10941593-10943227 FORWARD LENGTH=226	2e-06
TR168251|c6_g1	Pattern100	1	591.31	584	801.73	990	1053.35	1156.99	987.09	1254	1010.2	740.06	678.93	642.94	985.84	1130.29	1005.14	892	1020	808.33	gi|698564168|ref|XP_009772907.1|	PREDICTED: pto-interacting protein 1 isoform X1 [Nicotiana sylvestris]	1e-42	AT1G48210.1	| Symbols: | Protein kinase superfamily protein | chr1:17799551-17801798 FORWARD LENGTH=363	7e-30
TR128797|c0_g1	Pattern42	1	385.62	416.8	541.89	539.64	520.41	416.75	841.93	920.85	853.7	501.81	332.06	378.46	517.97	550.06	553.28	542.04	664.93	521.32	gi|225440747|ref|XP_002275570.1|	PREDICTED: transcription repressor OFP13 [Vitis vinifera]	1e-41	AT5G04820.1	| Symbols: ATOFP13, OFP13 | ovate family protein 13 | chr5:1399685-1400467 FORWARD LENGTH=260	3e-27
TR120222|c4_g10	Pattern87	1	533	666	672.02	1049.6	1005	913	889.02	1308.07	945	547.97	403	504.72	719.01	677	677	647	655.01	561	gi|255544191|ref|XP_002513158.1|	alpha-galactosidase/alpha-n-acetylgalactosaminidase, putative [Ricinus communis]	3e-32	AT5G08380.1	| Symbols: AtAGAL1, AGAL1 | alpha-galactosidase 1 | chr5:2694851-2697616 REVERSE LENGTH=410	3e-156
TR139571|c4_g8	Pattern104	1	256	244	345	831.02	1061	897	582	848	685	252	246.09	223	453.99	533	612	415	468	498	gi|743862912|ref|XP_011031504.1|	PREDICTED: patellin-3 [Populus euphratica]	0	AT1G72160.1	| Symbols: | Sec14p-like phosphatidylinositol transfer family protein | chr1:27153823-27155609 REVERSE LENGTH=490	0
TR106911|c0_g1	Pattern28	1	595	544	666	918	995	899	886	1200.06	988.62	562	631.97	495	915	1094	946.32	759.01	884	681	gi|225436892|ref|XP_002273759.1|	PREDICTED: BSD domain-containing protein 1 [Vitis vinifera]	2e-89	AT1G03350.1	| Symbols: | BSD domain-containing protein | chr1:822834-824246 REVERSE LENGTH=470	3e-60
TR102163|c5_g1	Pattern148	1	595	551.81	715.67	1050.68	954.99	947.14	812.27	1203	1115	810	715.97	652	891	1148	1123.19	821	828	713.89	gi|147794409|emb|CAN75994.1|	hypothetical protein VITISV_005354 [Vitis vinifera]	2e-161	AT2G27090.1	| Symbols: | Protein of unknown function (DUF630 and DUF632) | chr2:11567691-11570345 REVERSE LENGTH=743	3e-111
TR110608|c4_g4	Pattern19	1	1344.3	1219	1396.65	1998.15	1998.68	2022.63	1528.25	1922.86	1772.75	1417.03	1276.21	1250.95	1492.53	2148.97	2055.01	1266.96	1231.99	1085	gi|731406957|ref|XP_010656334.1|	PREDICTED: uncharacterized protein LOC100254414 [Vitis vinifera]	1e-72	AT3G13670.1	| Symbols: | Protein kinase family protein | chr3:4469434-4473234 FORWARD LENGTH=703	0
TR90382|c5_g4	Pattern17	1	1871.02	1907.03	2216.69	1661	1716	1621.87	1979.51	2632.89	2645.25	2029.54	1769	1731.21	1826.58	2318.5	2048.15	1810.74	2008.01	1685.51	gi|194708224|gb|ACF88196.1|	unknown [Zea mays]	0	AT5G23860.1	| Symbols: TUB8 | tubulin beta 8 | chr5:8042962-8044528 FORWARD LENGTH=449	0
TR169029|c0_g1	Pattern91	1	250	242	295	580.98	668	606.11	541	795	713	348.01	323	278	596	668	690.11	525	555	369	gi|147833906|emb|CAN62191.1|	hypothetical protein VITISV_020114 [Vitis vinifera]	6e-125	AT1G09540.1	| Symbols: MYB61, ATMYB61 | myb domain protein 61 | chr1:3086333-3087689 FORWARD LENGTH=366	9e-89
TR103239|c1_g1	Pattern58	1	1353.99	1423	1695.64	1234.08	1234.99	1256.01	1693.03	2166.9	1873.98	1543.35	1574	1388.03	1529	1548.92	1429.59	1588	1836.11	1410.49	gi|324331819|gb|ADY38690.1|	vacuolar ATP synthase subunit [Camellia sinensis]	1e-10	AT4G11150.1	| Symbols: TUF, emb2448, TUFF, VHA-E1 | vacuolar ATP synthase subunit E1 | chr4:6800091-6801696 FORWARD LENGTH=230	7e-108
TR114129|c0_g4	Pattern143	1	498.01	447.24	670.91	735.24	787.46	919.39	823.91	1207.43	845.21	740.05	825.39	722.64	951.09	1089.51	913.39	1140.32	1115.73	938.68	gi|728815523|gb|KHG01872.1|	Dihydroflavonol-4-reductase [Gossypium arboreum]	3e-31	AT5G42800.1	| Symbols: DFR, TT3, M318 | dihydroflavonol 4-reductase | chr5:17164296-17165864 REVERSE LENGTH=382	6e-12
TR90040|c5_g12	Pattern178	1	423	401.14	459	957	788	742	770	979	793	374.01	303	330	886.04	848	915	631	605.98	548	gi|645258643|ref|XP_008234979.1|	PREDICTED: secoisolariciresinol dehydrogenase isoform X1 [Prunus mume]	3e-153	AT4G03140.1	| Symbols: | NAD(P)-binding Rossmann-fold superfamily protein | chr4:1392191-1393662 FORWARD LENGTH=343	3e-133
TR77433|c1_g1	Pattern45	1	1323.92	1370.09	1705.4	1443.21	1464.18	1417.11	1691.36	2134.21	1829.44	1652.8	1777.73	1364.12	1634.96	1804.81	1589	1743.84	1830.86	1528.64	gi|359477889|ref|XP_002267189.2|	PREDICTED: uncharacterized protein LOC100245241 [Vitis vinifera]	3e-95	AT3G24160.1	| Symbols: PMP | putative type 1 membrane protein | chr3:8726241-8729023 FORWARD LENGTH=364	8e-107
TR146036|c2_g4	Pattern91	1	1147.75	1039.6	1395.41	1509.67	1564.43	1463.94	1394.01	1869	1575	1149.68	995.75	940	1251.01	1515.28	1372.01	1189	1206	1108	gi|359477496|ref|XP_003631985.1|	PREDICTED: uncharacterized protein LOC100854837 isoform X1 [Vitis vinifera]	1e-46	AT3G17330.1	| Symbols: ECT6 | evolutionarily conserved C-terminal region 6 | chr3:5917253-5919458 REVERSE LENGTH=595	2e-17
TR117814|c0_g2	Pattern101	1	777	655.59	910.97	1323.2	1297.05	1384.97	991.43	1411.04	1192.94	741.69	886.23	701.98	1117.81	1343.59	1237.91	831.9	888.8	811	gi|225456309|ref|XP_002279988.1|	PREDICTED: exocyst complex component EXO70B1 [Vitis vinifera]	0	AT5G50380.1	| Symbols: ATEXO70F1, EXO70F1 | exocyst subunit exo70 family protein F1 | chr5:20516382-20518433 REVERSE LENGTH=683	0
TR164967|c8_g6	Pattern28	1	728	615	810.57	1011	1009.02	975	907.84	1395	1102.02	737.04	578	637	903	1042	871.3	800	766.97	714	gi|359478335|ref|XP_002282251.2|	PREDICTED: zinc finger protein JACKDAW-like [Vitis vinifera]	5e-160	AT3G45260.1	| Symbols: | C2H2-like zinc finger protein | chr3:16596850-16598550 REVERSE LENGTH=446	1e-101
TR84084|c0_g10	Pattern78	1	795	780	963	1158.97	1159.93	1211	1112.93	1511.55	1164.6	923	822.23	768	1156	1144	1215.08	1135.15	1180.19	966	gi|225461142|ref|XP_002280047.1|	PREDICTED: uncharacterized protein LOC100253680 [Vitis vinifera]	5e-128	AT1G03950.1	| Symbols: VPS2.3 | vacuolar protein sorting-associated protein 2.3 | chr1:1011388-1013212 REVERSE LENGTH=210	5e-98
TR116554|c2_g4	Pattern81	1	634.97	629.16	751.82	1028.69	1039.9	1118.79	969.81	1312.79	980.44	645.25	519.26	574.82	870.2	769.39	808.06	703.75	676.69	603.14	gi|356575154|ref|XP_003555707.1|	PREDICTED: serine/threonine-protein kinase SRK2E-like isoform 1 [Glycine max]	6e-27	AT4G33950.1	| Symbols: OST1, SNRK2-6, SRK2E, SNRK2.6, P44, ATOST1 | Protein kinase superfamily protein | chr4:16272364-16274657 FORWARD LENGTH=362	5e-24
TR157850|c1_g1	Pattern86	1	875.97	854	1018.01	1195.27	1197	1165	1152.64	1473	1367.94	1021	1124	903	1243.47	1741.85	1462	1116	1278.18	939.98	gi|658000156|ref|XP_008392524.1|	PREDICTED: LOW QUALITY PROTEIN: cellulose synthase A catalytic subunit 1 [UDP-forming]-like, partial [Malus domestica]	0	AT4G32410.1	| Symbols: CESA1, RSW1, AtCESA1 | cellulose synthase 1 | chr4:15641009-15646388 REVERSE LENGTH=1081	2e-146
TR86270|c1_g2	Pattern166	1	758.25	731.75	986.02	1530.19	1549.81	1884.89	1142.46	1436.18	1141.92	908.37	1037.32	947.11	1192.7	1552.55	1713.62	1012.4	1211.88	1037.82	gi|480311133|gb|AGJ76609.1|	protein phosphatase 2C [Ilex paraguariensis]	6e-72	AT4G27800.1	| Symbols: TAP38, PPH1 | thylakoid-associated phosphatase 38 | chr4:13852013-13854091 REVERSE LENGTH=388	1e-63
TR132661|c2_g2	Pattern101	1	788	723.99	801	1229	1322.91	1195	1027	1378.8	1151.56	793	697	715.69	1103.56	1126.56	1107.15	793.27	946	800.82	gi|657944927|ref|XP_008377182.1|	PREDICTED: transcriptional corepressor SEUSS isoform X2 [Malus domestica]	1e-38	AT5G62090.1	| Symbols: SLK2 | SEUSS-like 2 | chr5:24935221-24938540 REVERSE LENGTH=816	9e-147
TR152682|c5_g1	Pattern118	1	349.83	337.77	784.6	1410.23	1484.81	2145.99	1083.23	942.35	690.58	676.03	1327.21	863.64	1801.41	1941.26	2369.8	1202.33	1778.97	1216.68	gi|595857537|ref|XP_007210564.1|	hypothetical protein PRUPE_ppa014756mg [Prunus persica]	1e-57	AT4G19380.1	| Symbols: | Long-chain fatty alcohol dehydrogenase family protein | chr4:10568427-10572288 REVERSE LENGTH=726	1e-36
TR118561|c17_g1	Pattern155	1	299	303	383	761	763.01	808	742	838	646	284	397	302	744	979.86	905	669.78	719	533.01	gi|641834262|gb|KDO53259.1|	hypothetical protein CISIN_1g011392mg [Citrus sinensis]	2e-135	AT5G01240.1	| Symbols: LAX1 | like AUXIN RESISTANT 1 | chr5:98228-101493 FORWARD LENGTH=488	2e-146
TR89736|c0_g2	Pattern104	1	50	54	81	1743.08	1165.68	1420.46	447	643.97	335	67	52	42	605.01	354	534	319	166	361.92	gi|661896965|emb|CDP00154.1|	unnamed protein product [Coffea canephora]	3e-27	AT5G59080.1	| Symbols: | unknown protein; FUNCTIONS IN: molecular_function unknown; INVOLVED IN: response to oxidative stress; LOCATED IN: chloroplast; EXPRESSED IN: 18 plant structures; EXPRESSED DURING: 9 growth stages; BEST Arabidopsis thaliana protein match is: unknown protein (TAIR:AT3G46880.1); Has 1807 Blast hits to 1807 proteins in 277 species: Archae - 0; Bacteria - 0; Metazoa - 736; Fungi - 347; Pl…	7e-14
TR119430|c7_g1	Pattern136	1	1494.87	1479.87	1747.31	1972.69	2046.86	1944.59	1765.22	2289	1908.37	1424.36	1148.2	1228.13	1586.59	2001.29	1852.62	1310.12	1375.26	1188	gi|595795570|ref|XP_007201036.1|	hypothetical protein PRUPE_ppa005775mg [Prunus persica]	2e-101	AT1G43190.1	| Symbols: PTB3 | polypyrimidine tract-binding protein 3 | chr1:16275432-16278185 REVERSE LENGTH=432	8e-19
TR128943|c0_g2	Pattern201	1	789	677	962.9	1454.01	1386	1475.26	1064.01	1379	1221.92	1225	1172	1139.22	1561.09	1874.02	1887	1181	1257	954.99	gi|297745489|emb|CBI40569.3|	unnamed protein product [Vitis vinifera]	0	AT2G46560.1	| Symbols: | transducin family protein / WD-40 repeat family protein | chr2:19115570-19125856 REVERSE LENGTH=2513	0
TR99905|c4_g3	Pattern101	1	187	213.07	233.29	751.77	876.32	903.62	534	767.59	567.06	254.11	209.21	231.87	629.53	772.86	882.31	546	447.99	556	gi|698523757|ref|XP_009758692.1|	PREDICTED: glycerol kinase [Nicotiana sylvestris]	3e-165	AT1G80460.1	| Symbols: NHO1, GLI1 | Actin-like ATPase superfamily protein | chr1:30246960-30249055 REVERSE LENGTH=522	3e-159
TR171087|c2_g2	Pattern101	1	285.02	285	318	1007.89	1035.8	1038.01	707	748.94	667	347	366	330.05	650	925.56	1029	506	594	604	gi|734426225|gb|KHN43730.1|	B3 domain-containing protein [Glycine soja]	0	AT2G30470.1	| Symbols: HSI2, VAL1 | high-level expression of sugar-inducible gene 2 | chr2:12980904-12984724 REVERSE LENGTH=790	1e-37
TR94223|c0_g2	Pattern100	1	983	994	1332.29	1549	1516	1382	1250.7	1789.89	1500.99	1075	1026.99	990	1326.02	1426.94	1547.58	1234.2	1286.97	1109.82	gi|802547419|ref|XP_012090125.1|	PREDICTED: pyruvate kinase, cytosolic isozyme-like [Jatropha curcas]	0	AT2G36580.1	| Symbols: | Pyruvate kinase family protein | chr2:15339253-15342781 FORWARD LENGTH=527	3e-49
TR285526|c0_g1	Pattern78	1	227	257	394	557	707	702	603	895	612	306.87	380	375	550.21	555.35	639.93	783.83	799.97	655.5	gi|225464604|ref|XP_002274943.1|	PREDICTED: uncharacterized protein PAM68-like [Vitis vinifera]	2e-48	AT5G52780.1	| Symbols: | Protein of unknown function (DUF3464) | chr5:21390943-21391449 REVERSE LENGTH=168	5e-26
TR88564|c8_g3	Pattern78	1	604	632	715	945.97	1028.95	840	876	1200.39	1104	640	552.98	537	796	1009.02	884	712.77	709	563	gi|697159794|ref|XP_009588662.1|	PREDICTED: shaggy-related protein kinase eta-like [Nicotiana tomentosiformis]	1e-65	AT4G18710.1	| Symbols: BIN2, DWF12, UCU1, ATSK21, SK21 | Protein kinase superfamily protein | chr4:10296474-10298913 FORWARD LENGTH=380	0
TR79852|c3_g1	Pattern147	1	1028	1120.36	1327	1288.02	1339.97	1270.11	1382	1834.63	1485.86	850.99	907	789.77	1033	1069	1049.95	1013	1107	903	gi|330318635|gb|AEC10979.1|	dimethylmenaquinone methyltransferase [Camellia sinensis]	3e-109	AT5G16450.1	| Symbols: | Ribonuclease E inhibitor RraA/Dimethylmenaquinone methyltransferase | chr5:5374357-5375342 FORWARD LENGTH=166	2e-99
TR154389|c1_g2	Pattern101	1	318	259	333.87	822	802.62	820.99	638.3	873	622	315.98	302	312	775.96	753.41	767	599.01	555	523	gi|529172813|dbj|BAN67815.1|	STOP1-like protein [Camellia sinensis]	0	AT1G34370.2	| Symbols: STOP1 | C2H2 and C2HC zinc fingers superfamily protein | chr1:12551002-12552501 FORWARD LENGTH=499	5e-98
TR132734|c3_g1	Pattern28	1	633.03	687	925.29	1058.98	1040	1099.75	1048.96	1307.92	1108.45	716.99	828.19	549.99	905	1044.02	1027.7	908.71	980	736.23	gi|720065833|ref|XP_010276388.1|	PREDICTED: uncharacterized protein LOC104611151 [Nelumbo nucifera]	3e-15	AT3G03940.1	| Symbols: | Protein kinase family protein | chr3:1014412-1018244 REVERSE LENGTH=701	8e-115
TR77175|c1_g1	Pattern93	1	719.25	718.93	1024.92	968.52	1164.15	1170.46	1023.48	1596.72	1060.99	472.17	626.92	591.02	478.04	521	672.2	623.91	702.12	655.07	gi|46093882|gb|AAS79794.1|	sucrose phosphate phosphatase [Actinidia chinensis]	0	AT2G35840.1	| Symbols: | Sucrose-6F-phosphate phosphohydrolase family protein | chr2:15053952-15055776 FORWARD LENGTH=422	0
TR84416|c3_g1	Pattern101	1	3846.17	4125.06	4274.96	2820.88	3036	2188.65	3782	4891.52	4790.18	4769.87	4027.04	3822.87	2293.04	2119	2339.98	3394	2989	2496.99	gi|469469472|gb|AGH32914.1|	fatty acid desaturase [Camellia chekiangoleosa]	0	AT3G12120.1	| Symbols: FAD2 | fatty acid desaturase 2 | chr3:3860592-3861743 REVERSE LENGTH=383	0
TR118114|c3_g5	Pattern56	1	1040.99	1016.99	1175	1170.98	1154	1218	1282	1731.8	1436	1001.12	978.96	832	970	1044.39	1060	1081.53	1175	886	gi|255647653|gb|ACU24289.1|	unknown [Glycine max]	2e-133	AT1G32400.1	| Symbols: TOM2A | tobamovirus multiplication 2A | chr1:11689393-11690873 REVERSE LENGTH=280	1e-107
TR115892|c0_g3	Pattern101	1	837.23	782	1040.02	1439	1382.06	1363	1055.89	1516	1303.74	906.67	800.93	745.19	1119.95	1416.92	1397	969.98	1012.01	948	gi|802697930|ref|XP_012083503.1|	PREDICTED: phospholipase D beta 2 [Jatropha curcas]	0	AT2G42010.1	| Symbols: PLDBETA1, PLDBETA | phospholipase D beta 1 | chr2:17533018-17537990 REVERSE LENGTH=1083	9e-11
TR82781|c3_g6	Pattern40	1	453.85	425	637	681.01	576	524	870.99	992	864.47	576	606.71	475	916	905.35	988.14	885.8	1186	886.25	gi|697119690|ref|XP_009613804.1|	PREDICTED: serine carboxypeptidase-like 34, partial [Nicotiana tomentosiformis]	2e-60	AT5G23210.1	| Symbols: SCPL34 | serine carboxypeptidase-like 34 | chr5:7810892-7814837 FORWARD LENGTH=499	0
TR145859|c3_g7	Pattern118	1	657.85	631.64	891.36	1087.19	1115.7	1125.85	990.2	1377.51	1021.42	876.56	962	839.17	1084.78	1208.93	1273.25	1046.96	1021.22	980.59	gi|641816972|gb|KDO38629.1|	hypothetical protein CISIN_1g041758mg [Citrus sinensis]	4e-54	AT1G06620.1	| Symbols: | 2-oxoglutarate (2OG) and Fe(II)-dependent oxygenase superfamily protein | chr1:2025618-2027094 FORWARD LENGTH=365	7e-41
TR112288|c0_g1	Pattern104	1	302.58	402.77	472.7	855.43	908.99	889.61	603.89	1023.69	758.26	458.57	320.08	351.92	769.22	647.41	752.97	647.16	496.76	516.35	gi|338173759|gb|AEI83426.1|	transcription factor R2R3-MYB2 [Camellia sinensis]	2e-77	AT4G38620.1	| Symbols: ATMYB4, MYB4 | myb domain protein 4 | chr4:18053866-18054876 FORWARD LENGTH=282	5e-50
TR124063|c4_g1	Pattern140	1	1370	1341.81	1763.97	1044.69	1154.98	916.27	1495	2190.13	1997.03	1873	1755	1445.29	1374	1443	1326	1671.95	1643	1312.8	gi|330318654|gb|AEC10987.1|	acyl-CoA-binding protein [Camellia sinensis]	3e-55	AT1G31812.1	| Symbols: ACBP6, ACBP | acyl-CoA-binding protein 6 | chr1:11411132-11412099 REVERSE LENGTH=92	2e-41
TR88594|c8_g2	Pattern104	1	524	535	589	1064.12	1164.09	1279	831	1104.05	919.01	446	436	492	751.59	846	1045.99	690	695	638.92	gi|429840544|gb|AGA15799.1|	pyruvate decarboxylase 5 [Diospyros kaki]	5e-62	AT5G01320.1	| Symbols: | Thiamine pyrophosphate dependent pyruvate decarboxylase family protein | chr5:129484-131625 REVERSE LENGTH=603	8e-58
TR169110|c4_g1	Pattern119	1	1273.03	1056	1491.52	1684.49	1714.26	1738.97	1423.2	2001	1602	1458	1424.05	1140.64	1453.75	1991	1730.33	1368.06	1260	1146.88	gi|374095603|gb|AEY85029.1|	cohesin subunit [Camellia sinensis]	0	AT5G16270.1	| Symbols: ATRAD21.3, SYN4 | sister chromatid cohesion 1 protein 4 | chr5:5316783-5322330 FORWARD LENGTH=1031	4e-116
TR96501|c0_g1	Pattern28	1	534	559	768.57	855	926	909	896	1286	885	528	609.46	576.61	853	746	838.53	888.2	905.19	766.27	gi|641868166|gb|KDO86850.1|	hypothetical protein CISIN_1g014565mg [Citrus sinensis]	2e-124	AT2G47115.1	| Symbols: | unknown protein; FUNCTIONS IN: molecular_function unknown; INVOLVED IN: biological_process unknown; LOCATED IN: endomembrane system; BEST Arabidopsis thaliana protein match is: unknown protein (TAIR:AT1G10660.1); Has 35333 Blast hits to 34131 proteins in 2444 species: Archae - 798; Bacteria - 22429; Metazoa - 974; Fungi - 991; Plants - 531; Viruses - 0; Other Eukaryotes - 9610 (sourc…	1e-77
TR142430|c3_g4	Pattern164	1	785	844.04	1037	1355.94	1426.92	1529	1166	1478.58	1223	1282.48	1303.45	1309.3	1692.65	2017.09	2197.27	1570.36	1567.97	1452.08	gi|385880682|gb|AFI98389.1|	peroxisomal ascorbate peroxidase [Camellia sinensis]	6e-131	AT4G35000.1	| Symbols: APX3 | ascorbate peroxidase 3 | chr4:16665007-16667541 REVERSE LENGTH=287	6e-114
TR94184|c8_g1	Pattern117	1	1149	1123.96	1462	1723	1754.25	1701	1445	1949	1539.01	1268.94	1351	1218.68	1299.96	1652.26	1723.36	1078	1109	934.94	gi|380042390|gb|AFD33359.1|	acyl-activating enzyme 15 [Cannabis sativa]	0	AT5G36880.2	| Symbols: ACS | acetyl-CoA synthetase | chr5:14534961-14540296 REVERSE LENGTH=743	0
TR80070|c11_g1	Pattern58	1	923.63	1061.69	1552.12	1091.49	1073.2	1105.78	1433.63	1833.18	1465.77	1296.51	1687.16	1023.3	1241.61	1343.68	1208.51	1858.36	1933.92	1597.97	gi|444300806|gb|AGD98712.1|	aquaporin protein 9 [Camellia sinensis]	9e-11	AT2G37170.1	| Symbols: PIP2B, PIP2;2 | plasma membrane intrinsic protein 2 | chr2:15613624-15614791 REVERSE LENGTH=285	3e-10
TR118561|c17_g4	Pattern81	1	262	251	306	645	548	695	664	709	641	262	343	228	746	705	711	570	681	498.36	gi|147766193|emb|CAN72381.1|	hypothetical protein VITISV_038019 [Vitis vinifera]	5e-123	AT2G38120.1	| Symbols: AUX1, WAV5, PIR1, MAP1 | Transmembrane amino acid transporter family protein | chr2:15973493-15976792 FORWARD LENGTH=485	1e-121
TR166185|c3_g6	Pattern80	1	312	409	341.07	870	928	791.93	477	887	892	643.58	244.93	244.59	1284.35	1647.92	1682.06	896.06	667	548.04	gi|719980182|ref|XP_010249715.1|	PREDICTED: uncharacterized protein LOC104592187 [Nelumbo nucifera]	2e-54	AT2G25737.1	| Symbols: | Sulfite exporter TauE/SafE family protein | chr2:10977174-10979677 FORWARD LENGTH=476	6e-139
TR117639|c2_g1	Pattern44	1	1257.77	1204.18	1705.66	1311.35	1276.81	1438.55	1471.09	2214.25	1676.12	1566.01	1605.11	1230.13	1257.23	1492.31	1353.38	1617.79	1649.2	1627.89	gi|147767796|emb|CAN76054.1|	hypothetical protein VITISV_036406 [Vitis vinifera]	4e-10	AT1G29950.1	| Symbols: | basic helix-loop-helix (bHLH) DNA-binding superfamily protein | chr1:10493461-10494216 FORWARD LENGTH=251	2e-29
TR92047|c9_g4	Pattern104	1	226	301	333	646	796.95	746	556.02	775	721.99	239	312	285	508	567	607.97	429.76	469.5	478	gi|658008928|ref|XP_008339660.1|	PREDICTED: universal stress protein A-like protein [Malus domestica]	7e-41	AT1G68300.1	| Symbols: | Adenine nucleotide alpha hydrolases-like superfamily protein | chr1:25598518-25599261 REVERSE LENGTH=160	2e-38
TR89298|c3_g1	Pattern100	1	245	258	336	473	487	439.1	568	838	626	180	263	237	377.01	430.51	458	437.01	369	314	gi|702472185|ref|XP_010031022.1|	PREDICTED: cytosolic sulfotransferase 15-like [Eucalyptus grandis]	1e-23	AT2G03760.1	| Symbols: ST, ATST1, RAR047, ST1, AtSOT1, AtSOT12, SOT12 | sulphotransferase 12 | chr2:1149475-1150455 REVERSE LENGTH=326	3e-21
TR168287|c6_g18	Pattern49	1	505.99	537	626	637	703.01	592.01	866.9	1015.57	979	529	479	390	604	630	476	580.42	571	508.31	gi|641842568|gb|KDO61473.1|	hypothetical protein CISIN_1g042460mg [Citrus sinensis]	7e-142	AT4G00150.1	| Symbols: HAM3, ATHAM3, LOM3 | GRAS family transcription factor | chr4:57429-59105 REVERSE LENGTH=558	7e-91
TR131346|c0_g1	Pattern156	1	242.37	296	342	1031	1242.18	1173.66	570	860.68	641.01	268.24	205	199.01	764.71	703.31	891.35	481	391.03	392	gi|567859956|ref|XP_006422632.1|	hypothetical protein CICLE_v10028121mg [Citrus clementina]	1e-08	AT4G38650.1	| Symbols: | Glycosyl hydrolase family 10 protein | chr4:18063377-18065769 FORWARD LENGTH=562	0
TR154973|c1_g2	Pattern101	1	1121	998.3	1388	1695.43	1804.97	1774	1370.07	1790.22	1535.19	1083.59	1244.19	1007	1431.86	1820.95	1598.04	1210.92	1173.97	1062.07	gi|731426717|ref|XP_010663711.1|	PREDICTED: probable serine/threonine protein kinase IREH1 isoform X1 [Vitis vinifera]	7e-28	AT3G17850.1	| Symbols: | Protein kinase superfamily protein | chr3:6109854-6116245 REVERSE LENGTH=1296	0
TR158813|c3_g1	Pattern101	1	459.66	482.03	546.1	840	855	873	715	1024.75	934.53	490.03	492.89	461.22	875.4	934.16	879	679	716.69	550.41	gi|566201700|ref|XP_002320007.2|	BSD domain-containing family protein [Populus trichocarpa]	2e-86	AT3G49800.1	| Symbols: | BSD domain-containing protein | chr3:18471957-18473676 REVERSE LENGTH=428	6e-19
TR116926|c0_g8	Pattern142	1	367.38	412.93	460.46	743.32	704.87	612.02	750.93	890.25	785.82	486.06	452.83	434.53	798.51	1051.24	998.72	755.34	736.65	520.89	gi|595931085|ref|XP_007215297.1|	hypothetical protein PRUPE_ppa005040mg [Prunus persica]	8e-112	AT1G79720.1	| Symbols: | Eukaryotic aspartyl protease family protein | chr1:29997259-29998951 REVERSE LENGTH=484	4e-78
TR130908|c2_g1	Pattern86	1	476.64	507.5	544.32	866.41	771.92	820.94	820.54	1069.95	824.14	672.23	672.02	693	1085.94	1398.05	1436.76	1101.58	981.06	813	gi|604306737|gb|EYU25533.1|	hypothetical protein MIMGU_mgv1a022818mg [Erythranthe guttata]	2e-20	AT2G45580.1	| Symbols: CYP76C3 | cytochrome P450, family 76, subfamily C, polypeptide 3 | chr2:18782388-18784286 REVERSE LENGTH=515	5e-163
TR119423|c8_g1	Pattern101	1	669.29	625.03	904	1296.85	1248.05	1433.14	945.94	1391.99	1046	798	894	642.99	1112.04	1314	1361	895.01	1022.99	878.53	gi|743927172|ref|XP_011007762.1|	PREDICTED: E3 ubiquitin-protein ligase COP1 isoform X2 [Populus euphratica]	0	AT2G32950.1	| Symbols: COP1, ATCOP1, DET340, FUS1, EMB168 | Transducin/WD40 repeat-like superfamily protein | chr2:13978000-13983282 FORWARD LENGTH=675	0
TR84443|c5_g2	Pattern28	1	793.71	702.44	938.47	1022.83	1180.8	1285.1	1055.61	1380.92	1182.73	850.59	809.56	671.32	1003.98	1008.52	956	1027.65	923.62	893.4	gi|10241603|emb|CAC09580.1|	protein kinase (PK), partial [Fagus sylvatica]	0	AT5G58950.1	| Symbols: | Protein kinase superfamily protein | chr5:23801136-23803025 REVERSE LENGTH=525	9e-132
TR145981|c5_g3	Pattern25	1	6740.81	5236.58	7647.36	6206.68	5466.89	5072.57	6049.26	7758.1	7000.66	8312.99	8223.29	5703.23	6075.83	8468.33	7707.92	6993.49	7068.85	5682.79	gi|147802928|emb|CAN72877.1|	hypothetical protein VITISV_010381 [Vitis vinifera]	2e-42	AT4G28080.1	| Symbols: | Tetratricopeptide repeat (TPR)-like superfamily protein | chr4:13948993-13957840 REVERSE LENGTH=1819	7e-47
TR151284|c0_g4	Pattern86	1	837.62	905	1034.14	1219.84	1393.81	1233.16	1195	1462.92	1302	1340.6	1066.99	974	1554.87	1877.07	1878.28	1374.15	1463.61	1196.94	gi|645242363|ref|XP_008227519.1|	PREDICTED: amino acid permease 4 isoform X2 [Prunus mume]	0	AT5G09220.1	| Symbols: AAP2 | amino acid permease 2 | chr5:2866867-2868863 FORWARD LENGTH=493	0
TR118048|c6_g1	Pattern178	1	126.11	102	169.01	1236.09	1389	1482.62	405	667.55	504	304	201.76	233	1080.01	760	1119.01	431	355	367	gi|359476816|ref|XP_002265844.2|	PREDICTED: chaperone protein dnaJ 11, chloroplastic [Vitis vinifera]	7e-45	AT2G17880.1	| Symbols: | Chaperone DnaJ-domain superfamily protein | chr2:7767176-7767658 REVERSE LENGTH=160	9e-35
TR100972|c1_g3	Pattern91	1	520	448	572.41	724	781	723.01	759.05	1028.77	931.01	724.93	634	530.19	730.63	729	812	744.69	636.9	601.43	gi|590670572|ref|XP_007038093.1|	ARM repeat superfamily protein isoform 1 [Theobroma cacao]	0	AT5G50900.1	| Symbols: | ARM repeat superfamily protein | chr5:20705051-20706718 REVERSE LENGTH=555	0
TR138194|c9_g7	Pattern60	1	1628.2	1397	1992.8	1575.63	1604	1527.34	1680.06	2449	2065.02	1716.99	1641	1377	1315	1446	1361	1670	1506	1376.13	gi|147785805|emb|CAN62124.1|	hypothetical protein VITISV_037577 [Vitis vinifera]	5e-37	AT3G19760.1	| Symbols: EIF4A-III | eukaryotic initiation factor 4A-III | chr3:6863790-6866242 FORWARD LENGTH=408	7e-116
TR150267|c0_g6	Pattern150	1	618	641.96	772.89	824.45	867.08	864.98	962	1205.67	1041.19	987.71	1122.94	981.36	1263	1321.7	1267.26	1267.92	1354.91	1086.31	gi|566174786|ref|XP_006381099.1|	hypothetical protein POPTR_0006s06250g [Populus trichocarpa]	0	AT5G34850.1	| Symbols: ATPAP26, PAP26 | purple acid phosphatase 26 | chr5:13108475-13111217 REVERSE LENGTH=475	0
TR101670|c1_g2	Pattern150	1	320.56	278.31	410.18	730.78	652.85	620.15	648.97	816.3	719.66	404.75	424.62	376.37	698.26	716.74	724.17	593.37	747.07	600.64	gi|595974074|ref|XP_007217748.1|	hypothetical protein PRUPE_ppa009925mg [Prunus persica]	7e-99	AT3G27010.1	| Symbols: AT-TCP20, PCF1, TCP20, ATTCP20 | TEOSINTE BRANCHED 1, cycloidea, PCF (TCP)-domain family protein 20 | chr3:9957810-9958754 REVERSE LENGTH=314	5e-61
TR84427|c0_g1	Pattern104	1	750	697	906	1179	1212	1394.85	1063.01	1315.51	1148	772	793	700	983.98	1148.02	1127	893	909	783.22	gi|225444607|ref|XP_002277404.1|	PREDICTED: phosphoinositide phosphatase SAC3 [Vitis vinifera]	0	AT5G20840.1	| Symbols: | Phosphoinositide phosphatase family protein | chr5:7061638-7068572 REVERSE LENGTH=831	0
TR78338|c2_g1	Pattern57	1	845.99	765.13	1042.54	830.94	962.52	974.9	1050.05	1521.92	1254.33	736	445.87	558.16	498.15	488.94	579.92	593	487.87	469.94	gi|729334995|ref|XP_010538027.1|	PREDICTED: 60S ribosomal protein L37-1 [Tarenaya hassleriana]	2e-20	AT3G16080.1	| Symbols: | Zinc-binding ribosomal protein family protein | chr3:5454892-5455677 FORWARD LENGTH=95	8e-48
TR138178|c4_g1	Pattern100	1	402	403.89	554	841.56	849.95	850	789.06	948.07	795	443	521	431	725	814.04	819	692	700.02	604.45	gi|359489625|ref|XP_002275132.2|	PREDICTED: uncharacterized protein LOC100244782 [Vitis vinifera]	3e-137	AT2G45980.1	| Symbols: | unknown protein; FUNCTIONS IN: molecular_function unknown; INVOLVED IN: biological_process unknown; LOCATED IN: cellular_component unknown; EXPRESSED IN: 25 plant structures; EXPRESSED DURING: 15 growth stages; BEST Arabidopsis thaliana protein match is: unknown protein (TAIR:AT4G00355.2); Has 93 Blast hits to 90 proteins in 15 species: Archae - 0; Bacteria - 0; Metazoa - 0; Fungi - …	8e-63
TR158767|c0_g2	Pattern76	1	658.01	514	925	1170.97	1557	1940.83	935	1338.19	995.86	330	771.24	372.03	383.9	513.94	648.4	402.15	353	451.2	gi|566154108|ref|XP_006370309.1|	hypothetical protein POPTR_0001s41510g [Populus trichocarpa]	7e-81	AT1G52870.2	| Symbols: | Peroxisomal membrane 22 kDa (Mpv17/PMP22) family protein | chr1:19685856-19687678 FORWARD LENGTH=366	9e-74
TR147818|c13_g2	Pattern101	1	227	263	259.99	927	746	638	522	781.75	617	273	200	212	661	699.26	658	410	393	380	gi|747051492|ref|XP_011071834.1|	PREDICTED: serine/threonine-protein kinase HT1-like [Sesamum indicum]	0	AT5G50000.1	| Symbols: | Protein kinase superfamily protein | chr5:20342838-20345033 REVERSE LENGTH=385	3e-152
TR154962|c3_g1	Pattern81	1	527.83	542	807	1016	961.96	938	842	1209	994	577.3	578	521	800	771	802	714	722.93	651	gi|582986727|gb|AHI48506.1|	multidrug and toxic extrusion transporter [Vaccinium corymbosum]	0	AT1G61890.1	| Symbols: | MATE efflux family protein | chr1:22868103-22871163 REVERSE LENGTH=501	9e-30
TR158245|c4_g1	Pattern150	1	1021.64	1022	1283.01	1262.02	1350.78	1434.05	1267	1786.75	1440	1433.02	1406	1236.95	1538	1866.67	1873.13	1627.15	1503.91	1423.01	gi|747067709|ref|XP_011080590.1|	PREDICTED: glyoxylate/succinic semialdehyde reductase 1 [Sesamum indicum]	2e-76	AT3G25530.1	| Symbols: GHBDH, ATGHBDH, GLYR1, GR1 | glyoxylate reductase 1 | chr3:9271949-9273514 REVERSE LENGTH=289	8e-166
TR155082|c3_g3	Pattern197	1	875.1	882.67	979.17	803.76	795.64	738.03	1207.06	1397.48	1299.05	1320.79	1249.12	1176.17	1248.53	1372.88	1210.92	1351.18	1621.02	1190.42	gi|590645140|ref|XP_007031274.1|	Stress-induced hydrophobic peptide [Theobroma cacao]	6e-17	AT3G05890.1	| Symbols: RCI2B | Low temperature and salt responsive protein family | chr3:1758179-1758452 REVERSE LENGTH=54	9e-14
TR140565|c3_g1	Pattern101	1	564	541.8	648	1092.53	1189	1051.86	815.31	1077	1028	631.83	628.02	510.21	820.81	1335.99	1110	669	696.29	550	gi|147785279|emb|CAN77395.1|	hypothetical protein VITISV_035357 [Vitis vinifera]	4e-10	AT2G36490.1	| Symbols: DML1, ROS1 | demeter-like 1 | chr2:15308259-15314272 REVERSE LENGTH=1393	6e-99
TR128974|c0_g4	Pattern118	1	716.6	649.87	970.57	1145.44	1279.68	1407.85	1004.81	1382.84	1111.25	923.42	1081.83	889.07	1150.17	1220.27	1239.02	1112.03	1221.02	1133.74	gi|225462503|ref|XP_002268794.1|	PREDICTED: protein SRG1-like [Vitis vinifera]	3e-136	AT1G17020.1	| Symbols: SRG1, ATSRG1 | senescence-related gene 1 | chr1:5820258-5821741 FORWARD LENGTH=358	3e-105
TR115037|c3_g5	Pattern65	1	1474	1407.87	1691.97	2319	1983.85	1887.2	1632	2209	1893	1924	1599.96	1683	2128.07	2559.04	2490.01	1457.14	1455	1312	gi|590647894|ref|XP_007032026.1|	Glycosyl hydrolase family 38 protein [Theobroma cacao]	2e-25	AT5G13980.1	| Symbols: | Glycosyl hydrolase family 38 protein | chr5:4508626-4514334 FORWARD LENGTH=1024	0
TR90145|c0_g1	Pattern86	1	483	559	655	938	882	875.84	780	1123.02	953	784	840	677	1048	1066	1152.48	977	1093	763	gi|657956671|ref|XP_008369820.1|	PREDICTED: E3 ubiquitin-protein ligase SGR9, amyloplastic-like [Malus domestica]	5e-53	AT5G02750.1	| Symbols: | RING/U-box superfamily protein | chr5:620101-620952 FORWARD LENGTH=283	1e-36
TR130022|c1_g3	Pattern101	1	1518.99	1371.92	1695.63	1987.1	2062.42	1994.96	1675	2085.64	1984.81	1637.98	1408.79	1300.95	1651.98	2189.96	1897.66	1546.61	1495.12	1325	gi|747089872|ref|XP_011092592.1|	PREDICTED: topless-related protein 1-like isoform X3 [Sesamum indicum]	2e-43	AT1G80490.2	| Symbols: TPR1 | TOPLESS-related 1 | chr1:30261094-30266446 REVERSE LENGTH=1120	0
TR87219|c0_g4	Pattern100	1	377.94	338	509	815	840.85	1000	737.99	952.89	690	433	531.39	409	736	861	772	648	733	577	gi|147806162|emb|CAN63331.1|	hypothetical protein VITISV_015576 [Vitis vinifera]	0	AT5G46050.1	| Symbols: ATPTR3, PTR3 | peptide transporter 3 | chr5:18675062-18679071 REVERSE LENGTH=582	0
TR130369|c0_g1	Pattern83	1	500.48	472.91	778.33	717.75	736.87	878.8	863.4	1212.13	832.03	744	818.55	706	804.09	783	914.96	1051.84	1103	979.73	gi|596187395|ref|XP_007223403.1|	hypothetical protein PRUPE_ppa013360mg [Prunus persica]	7e-69	AT2G05620.1	| Symbols: PGR5 | proton gradient regulation 5 | chr2:2081204-2081687 REVERSE LENGTH=133	3e-56
TR164364|c6_g6	Pattern157	1	231	230	370.02	688	823	766	621	810	555	218	191	241	490.59	479	482.6	298	382.04	384	gi|255558168|ref|XP_002520111.1|	homeobox protein, putative [Ricinus communis]	6e-88	AT1G69780.1	| Symbols: ATHB13 | Homeobox-leucine zipper protein family | chr1:26259166-26260465 FORWARD LENGTH=294	3e-25
TR127771|c0_g1	Pattern101	1	636	541	699	1165	1185.85	1097	827	1220.11	983.77	728.9	630.7	475.99	924	1200	1172.98	758.99	762.17	680.05	gi|661881614|emb|CDP14774.1|	unnamed protein product [Coffea canephora]	1e-43	AT4G28260.1	| Symbols: | unknown protein; Has 50 Blast hits to 42 proteins in 12 species: Archae - 0; Bacteria - 0; Metazoa - 1; Fungi - 0; Plants - 49; Viruses - 0; Other Eukaryotes - 0 (source: NCBI BLink). | chr4:14005048-14006762 FORWARD LENGTH=516	2e-128
TR112208|c7_g3	Pattern118	1	532.02	483	741	1125.06	1066.21	1238	843	1210.31	856.64	732.01	796.64	684	965.99	943.95	1002.63	842	856	832	gi|802596529|ref|XP_012072301.1|	PREDICTED: ankyrin repeat-containing protein At2g01680 [Jatropha curcas]	5e-85	AT2G01680.1	| Symbols: | Ankyrin repeat family protein | chr2:306597-308427 FORWARD LENGTH=532	1e-130
TR150301|c5_g1	Pattern78	1	148.05	135.96	251.71	447.36	503.41	674.96	639.83	656.35	392.7	193.89	289.86	244.7	695.65	636.03	487.41	752.09	772.22	643.95	gi|731377628|ref|XP_010658029.1|	PREDICTED: ripening-related P-450 enzyme-like isoform X1 [Vitis vinifera]	4e-102	AT2G45570.1	| Symbols: CYP76C2 | cytochrome P450, family 76, subfamily C, polypeptide 2 | chr2:18779935-18781922 REVERSE LENGTH=512	1e-147
TR79104|c3_g2	Pattern91	1	361.01	389.79	522	640.93	791	739.19	722.02	972.36	729.22	353.09	353.12	273.01	602.14	735.92	663.02	585.61	709.6	553.41	gi|703116967|ref|XP_010101270.1|	hypothetical protein L484_011634 [Morus notabilis]	2e-10	AT4G09900.1	| Symbols: ATMES12, MES12 | methyl esterase 12 | chr4:6221767-6223924 REVERSE LENGTH=349	0
TR105317|c0_g1	Pattern178	1	423	395	437	847	817	831.05	864	756	785	320	253	307	766	876	824	609	529.2	392	gi|225440302|ref|XP_002269591.1|	PREDICTED: cation/H(+) antiporter 20 [Vitis vinifera]	5e-178	AT3G53720.1	| Symbols: ATCHX20, CHX20 | cation/H+ exchanger 20 | chr3:19905826-19910027 REVERSE LENGTH=842	0
TR87537|c0_g2	Pattern101	1	128	134	155.86	633	695.48	516.99	392	598	577	174	114	119	627	659	787	471	402	421	gi|400189946|gb|AFP73462.1|	F-box/kelch protein [Camellia sinensis]	3e-177	AT1G23390.1	| Symbols: | Kelch repeat-containing F-box family protein | chr1:8309449-8310633 REVERSE LENGTH=394	2e-89
TR142096|c5_g4	Pattern28	1	565	508	680	815	868	820.22	818.83	1160	923	576.91	516	483	813	881	730.96	694	629	629	gi|747063657|ref|XP_011078385.1|	PREDICTED: zinc finger BED domain-containing protein DAYSLEEPER [Sesamum indicum]	0	AT3G42170.1	| Symbols: | BED zinc finger ;hAT family dimerisation domain | chr3:14321838-14323928 FORWARD LENGTH=696	0
TR128126|c2_g2	Pattern118	1	314.06	295	447	849	956.03	987.61	650.68	942	612	529	426.02	450.7	1022.78	946.14	1151.48	742.1	630.68	718.01	gi|731423585|ref|XP_010662540.1|	PREDICTED: pentatricopeptide repeat-containing protein At2g22410, mitochondrial-like [Vitis vinifera]	0	AT5G51970.1	| Symbols: | GroES-like zinc-binding alcohol dehydrogenase family protein | chr5:21111820-21113284 FORWARD LENGTH=364	2e-162
TR80488|c0_g1	Pattern81	1	472	504.83	631	658	796	663	846	1000	910.15	634.95	440	590	789.01	850	1094	767	819	664.01	gi|565378106|ref|XP_006355503.1|	PREDICTED: lipid transfer-like protein VAS-like [Solanum tuberosum]	8e-22	AT1G70250.1	| Symbols: | receptor serine/threonine kinase, putative | chr1:26452975-26456088 FORWARD LENGTH=799	3e-10
TR165792|c3_g1	Pattern166	1	1118.06	1007.14	1265.98	1710.07	1653.11	1811	1345.91	1829.13	1364	1326	1365.93	1131.01	1580	1785	1791	1363	1296	1254.61	gi|460394461|ref|XP_004242821.1|	PREDICTED: uncharacterized protein LOC101260951 [Solanum lycopersicum]	1e-12	AT4G29950.1	| Symbols: | Ypt/Rab-GAP domain of gyp1p superfamily protein | chr4:14657464-14660370 FORWARD LENGTH=828	9e-13
TR118504|c0_g5	Pattern104	1	251.2	276	354	898	772	952.02	718.58	829.6	479.62	326.23	248	291.43	670.8	553.05	673.35	618.31	625.62	492.41	gi|225435571|ref|XP_002285582.1|	PREDICTED: beta-glucosidase 12-like [Vitis vinifera]	5e-165	AT2G44480.1	| Symbols: BGLU17 | beta glucosidase 17 | chr2:18359780-18363001 FORWARD LENGTH=517	3e-77
TR107713|c7_g1	Pattern28	1	473	520	639.91	835.39	905	848	830.95	1152	793.01	626.03	599	558	886.82	852	862.94	756	808	673	gi|225441313|ref|XP_002275793.1|	PREDICTED: ganglioside-induced differentiation-associated protein 2 [Vitis vinifera]	6e-93	AT3G10210.1	| Symbols: | SEC14 cytosolic factor family protein / phosphoglyceride transfer family protein | chr3:3160416-3161579 REVERSE LENGTH=237	3e-93
TR103238|c5_g2	Pattern152	1	357.06	246.27	428.86	552.66	452.58	518.31	633.34	824	717.68	380.41	502.82	298.38	566	503.15	547.72	677.61	760.6	614.13	gi|116785674|gb|ABK23816.1|	unknown [Picea sitchensis]	5e-30	AT2G05070.1	| Symbols: LHCB2.2, LHCB2 | photosystem II light harvesting complex gene 2.2 | chr2:1799436-1800329 REVERSE LENGTH=265	6e-30
TR118432|c2_g2	Pattern78	1	615	622	879.05	771	902	1039.75	1009	1302	947	762.29	856	653.97	983.65	1050	999.95	1187	1237	985.63	gi|586667811|ref|XP_006833300.1|	PREDICTED: ras-related protein Rab7 [Amborella trichopoda]	2e-115	AT1G52280.1	| Symbols: AtRABG3d, RABG3d | RAB GTPase homolog G3D | chr1:19468150-19469449 REVERSE LENGTH=206	5e-112
TR115122|c19_g37	Pattern91	1	114	159.33	168.75	543.35	502.43	571.55	510.08	552	520.95	143	287	225	508	558.99	633	406.1	694	429	gi|763816337|gb|KJB83189.1|	hypothetical protein B456_013G234200 [Gossypium raimondii]	2e-09	AT5G20190.1	| Symbols: | Tetratricopeptide repeat (TPR)-like superfamily protein | chr5:6814093-6815171 FORWARD LENGTH=290	3e-34
TR126004|c3_g2	Pattern10	1	397	354.01	473	444	443	407	636	796	930.01	435.47	380.83	380.99	395.76	482.99	410	607.66	655.17	533.29	gi|225432989|ref|XP_002284507.1|	PREDICTED: ethylene receptor 2-like [Vitis vinifera]	0	AT3G23150.1	| Symbols: ETR2 | Signal transduction histidine kinase, hybrid-type, ethylene sensor | chr3:8255156-8257560 FORWARD LENGTH=773	0
TR152867|c4_g8	Pattern164	1	920.21	868	1045.88	1386.23	1276.13	1394.73	1173.39	1549.31	1247.58	1297.25	1166.83	1368.45	1718.6	1995.93	1983.78	1337.97	1532.66	1377.98	gi|298204918|emb|CBI34225.3|	unnamed protein product [Vitis vinifera]	1e-27	AT4G14880.1	| Symbols: OASA1, OLD3, CYTACS1 | O-acetylserine (thiol) lyase (OAS-TL) isoform A1 | chr4:8518209-8520050 REVERSE LENGTH=322	3e-158
TR139588|c2_g4	Pattern100	1	1036	977	1281	1323.44	1362.94	1464	1360	1631	1439.01	1077	1063	950.49	1274	1448.86	1402.06	1137.28	1218.02	1119.15	gi|595837469|ref|XP_007207464.1|	hypothetical protein PRUPE_ppa005989mg [Prunus persica]	2e-101	AT2G27600.1	| Symbols: SKD1, VPS4, ATSKD1 | AAA-type ATPase family protein | chr2:11781226-11783730 FORWARD LENGTH=435	1e-127
TR121648|c3_g2	Pattern19	1	1897	1598	2134	2459	2310.99	2345	2089	2520	2154	1852	1983	1764.4	1864	2293	2191	1471	1741.92	1386.05	gi|731435002|ref|XP_010645223.1|	PREDICTED: calmodulin-binding transcription activator 3 [Vitis vinifera]	3e-32	AT2G22300.1	| Symbols: CAMTA3, SR1 | signal responsive 1 | chr2:9471599-9476472 FORWARD LENGTH=1032	0
TR112050|c4_g1	Pattern73	1	2709.99	2316	3477.96	4051.82	4320.06	4473.25	2644.74	3911.89	3078.95	3312	3800.66	3390.42	3507.99	4986.02	5352.01	3030.96	2876.16	2955.02	gi|645242985|ref|XP_008227778.1|	PREDICTED: protein translocase subunit SecA, chloroplastic [Prunus mume]	0	AT4G01800.2	| Symbols: AGY1, SECA1 | Albino or Glassy Yellow 1 | chr4:770926-776134 REVERSE LENGTH=1042	1e-78
TR117841|c2_g2	Pattern152	1	284	254	417	992.97	994.36	956.01	534	834	717.95	276	305	254.29	590	830	945	392.57	345	362	gi|731397638|ref|XP_010652946.1|	PREDICTED: filament-like plant protein [Vitis vinifera]	4e-179	AT3G05270.1	| Symbols: | Plant protein of unknown function (DUF869) | chr3:1500803-1502926 REVERSE LENGTH=615	3e-96
TR90790|c7_g2	Pattern70	1	1554	1505.01	1973.02	1485.99	1484	1704	1707.77	2441	2013.77	1957	2161	1852	1824	2142.65	1762	2051.02	2113	1682.03	gi|432139331|gb|AGB05603.1|	squalene synthase [Camellia oleifera]	0	AT4G34640.1	| Symbols: SQS1, ERG9 | squalene synthase 1 | chr4:16538489-16541655 FORWARD LENGTH=410	2e-170
TR151808|c0_g1	Pattern103	1	303.98	348	425.45	669.75	715	736.63	690.01	797.08	720.23	432.43	363.99	363.01	568	558	610	596	607.34	512	gi|302142329|emb|CBI19532.3|	unnamed protein product [Vitis vinifera]	7e-47	AT5G42750.1	| Symbols: BKI1 | BRI1 kinase inhibitor 1 | chr5:17143028-17144041 REVERSE LENGTH=337	2e-13
TR113151|c5_g3	Pattern100	1	129.97	128	302	824.97	890.48	1192	458	777	453.99	203.11	302.01	154.83	584.98	814	852.41	655.85	546.15	619.71	gi|225458352|ref|XP_002281702.1|	PREDICTED: J domain-containing protein required for chloroplast accumulation response 1 isoform X1 [Vitis vinifera]	7e-179	AT1G75100.1	| Symbols: JAC1 | J-domain protein required for chloroplast accumulation response 1 | chr1:28191108-28193769 REVERSE LENGTH=651	5e-44
TR82760|c1_g2	Pattern147	1	168.13	112.01	207.11	533.96	585.26	675.92	560.05	555.4	499.91	83.64	114	112.05	247.1	212	343.01	185.34	171.21	172.82	gi|657964465|ref|XP_008373859.1|	PREDICTED: premnaspirodiene oxygenase-like [Malus domestica]	8e-14	AT4G12300.1	| Symbols: CYP706A4 | cytochrome P450, family 706, subfamily A, polypeptide 4 | chr4:7308016-7309692 REVERSE LENGTH=516	5e-72
TR149659|c0_g1	Pattern180	1	343	352	410	916.93	1073.7	1050.6	681	831.01	716.32	336	271.01	253.98	617	610	540	390.87	401.34	324	gi|225465766|ref|XP_002266755.1|	PREDICTED: RING-H2 finger protein ATL54 [Vitis vinifera]	1e-76	AT1G72220.1	| Symbols: | RING/U-box superfamily protein | chr1:27184388-27185629 REVERSE LENGTH=413	2e-43
TR90349|c0_g1	Pattern70	1	2170.64	2132.01	2712.06	2198.42	2181.01	2233	2392.91	3075.93	2668.02	2543.14	2521.04	2317.9	2193.72	2638.58	2316.76	2265.75	2281.04	1938.94	gi|590687330|ref|XP_007042634.1|	Vaculolar sorting receptor 3 isoform 2, partial [Theobroma cacao]	1e-53	AT2G14740.1	| Symbols: ATVSR3, VSR3, VSR2;2, BP80-2;2 | vaculolar sorting receptor 3 | chr2:6308895-6312303 FORWARD LENGTH=628	0
TR116560|c1_g1	Pattern102	1	549.17	505.99	739.01	1029.31	1081.06	1078.78	778.49	1150.48	987.01	648.3	553	654.99	775.8	847.05	1071	502	528.97	561.99	gi|460412299|ref|XP_004251539.1|	PREDICTED: nuclear transcription factor Y subunit B-3-like [Solanum lycopersicum]	3e-77	AT4G14540.1	| Symbols: NF-YB3 | nuclear factor Y, subunit B3 | chr4:8344663-8345148 FORWARD LENGTH=161	2e-69
TR131310|c5_g2	Pattern125	1	983.1	858.92	1100.66	1057.74	1084.32	1125.3	1160.62	1614.84	1288.84	1222.86	1101	1058	1288	1353	1453	1257.82	1405	1252.71	gi|225430525|ref|XP_002285573.1|	PREDICTED: ER membrane protein complex subunit 4 [Vitis vinifera]	4e-27	AT5G10780.2	| Symbols: | FUNCTIONS IN: molecular_function unknown; INVOLVED IN: biological_process unknown; LOCATED IN: cellular_component unknown; EXPRESSED IN: 22 plant structures; EXPRESSED DURING: 14 growth stages; CONTAINS InterPro DOMAIN/s: Uncharacterised conserved protein UCP017207, transmembrane protein 85 (InterPro:IPR016687), Protein of unknown function DUF1077 (InterPro:IPR009445); Has 395 Blast …	2e-46
TR145401|c7_g1	Pattern113	1	335	318.88	395.12	508.97	507	427	635	841.9	693.09	500	429.1	386.99	724	733.17	598	683.19	773	425	gi|731425789|ref|XP_010663380.1|	PREDICTED: protein PHYTOCHROME KINASE SUBSTRATE 3 [Vitis vinifera]	4e-56	AT1G18810.1	| Symbols: | phytochrome kinase substrate-related | chr1:6485709-6486872 REVERSE LENGTH=387	2e-18
TR164155|c2_g1	Pattern71	1	1305.4	1132	1628.98	1852.75	1787.11	1726.68	1453.91	1960.3	1772.15	1207.03	1169	1023.03	1306	1882.24	1745.96	1287.02	1139	1037	gi|731395847|ref|XP_010652308.1|	PREDICTED: squamosa promoter-binding-like protein 1 [Vitis vinifera]	0	AT2G47070.1	| Symbols: SPL1 | squamosa promoter binding protein-like 1 | chr2:19337144-19340552 FORWARD LENGTH=881	6e-177
TR89067|c3_g1	Pattern85	1	417.12	396	441	691.6	611.44	651.05	660	857.44	856	594	476	555.07	845	736	877.68	565	580	657	gi|460373757|ref|XP_004232680.1|	PREDICTED: uncharacterized protein LOC101244145 [Solanum lycopersicum]	8e-28	AT4G22190.1	| Symbols: | unknown protein; Has 283 Blast hits to 154 proteins in 44 species: Archae - 0; Bacteria - 2; Metazoa - 24; Fungi - 12; Plants - 48; Viruses - 0; Other Eukaryotes - 197 (source: NCBI BLink). | chr4:11742102-11743265 REVERSE LENGTH=387	2e-27
TR108250|c7_g1	Pattern20	1	632	560	933.83	1318.43	1336	1635.75	1120	1147	978	663.77	895.12	744.05	1219.9	1260.75	1538.83	976.83	978.53	1060.82	gi|460391509|ref|XP_004241363.1|	PREDICTED: uncharacterized protein LOC101264331 [Solanum lycopersicum]	1e-18	AT2G27180.1	| Symbols: | unknown protein; BEST Arabidopsis thaliana protein match is: unknown protein (TAIR:AT3G11690.1); Has 99 Blast hits to 99 proteins in 14 species: Archae - 0; Bacteria - 0; Metazoa - 0; Fungi - 0; Plants - 99; Viruses - 0; Other Eukaryotes - 0 (source: NCBI BLink). | chr2:11620473-11620970 FORWARD LENGTH=165	4e-16
TR155036|c4_g1	Pattern180	1	485.64	485.81	531.55	854.62	878.7	808.5	789.08	961.84	871	474	354.87	382.91	619.18	673.72	762.2	471.03	579	451.67	gi|703103149|ref|XP_010097652.1|	hypothetical protein L484_023792 [Morus notabilis]	3e-18	AT1G22790.1	| Symbols: | unknown protein; FUNCTIONS IN: molecular_function unknown; INVOLVED IN: biological_process unknown; LOCATED IN: plasma membrane; EXPRESSED IN: 22 plant structures; EXPRESSED DURING: 13 growth stages; BEST Arabidopsis thaliana protein match is: unknown protein (TAIR:AT1G34010.1); Has 67 Blast hits to 67 proteins in 12 species: Archae - 0; Bacteria - 0; Metazoa - 0; Fungi - 0; Plants -…	6e-18
TR128923|c5_g1	Pattern187	1	564.5	568.16	683.89	999.93	1061.14	958.64	846.62	1120.22	965.07	0	3.24	0	0	0.26	0	0	0	0	gi|359480250|ref|XP_003632421.1|	PREDICTED: cathepsin B-like [Vitis vinifera]	5e-72	AT4G01610.1	| Symbols: | Cysteine proteinases superfamily protein | chr4:694857-696937 FORWARD LENGTH=359	4e-61
TR101421|c4_g1	Pattern100	1	695.99	738	1073.94	1309.51	1491.85	1612.63	1082.03	1423.53	1116.89	838	782.91	865.26	1077	1321.27	1388.07	1105.91	1050	1027.99	gi|763752612|gb|KJB20000.1|	hypothetical protein B456_003G129000 [Gossypium raimondii]	0	AT5G59250.1	| Symbols: | Major facilitator superfamily protein | chr5:23903958-23906853 FORWARD LENGTH=558	1e-156
TR159477|c1_g2	Pattern153	1	206	235.18	258.28	801.85	788.03	704.02	522.09	728.25	562.5	211.2	153	228.44	513.08	503.02	566.35	394.28	402.03	315.09	gi|502161125|ref|XP_004512038.1|	PREDICTED: cytochrome P450 90B1-like isoform X1 [Cicer arietinum]	7e-82	AT3G50660.1	| Symbols: DWF4, CYP90B1, CLM, SNP2, SAV1, PSC1 | Cytochrome P450 superfamily protein | chr3:18814262-18817168 REVERSE LENGTH=513	2e-78
TR83592|c4_g1	Pattern178	1	233	222.09	264	693	763	642	508	778	545	362.26	357	266	635	799.93	791	561	497.88	436	gi|743918475|ref|XP_011003241.1|	PREDICTED: BTB/POZ domain-containing protein At3g22104-like isoform X1 [Populus euphratica]	0	AT3G22104.1	| Symbols: | Phototropic-responsive NPH3 family protein | chr3:7789814-7792179 FORWARD LENGTH=506	1e-153
TR77233|c5_g1	Pattern81	1	606.18	518	698.02	883	891.43	786.69	811.48	1153.87	967.14	593	621.58	510.68	700.88	811	778.61	729	669.12	602.01	gi|719988997|ref|XP_010252513.1|	PREDICTED: serine/threonine protein phosphatase 2A 59 kDa regulatory subunit B' gamma isoform-like [Nelumbo nucifera]	0	AT3G21650.1	| Symbols: | Protein phosphatase 2A regulatory B subunit family protein | chr3:7621680-7623412 REVERSE LENGTH=546	0
TR84782|c3_g1	Pattern147	1	689.02	679	882.76	1066	981.99	1064.05	1021	1218	1122	706	592	593	830.94	875	879	732.01	734	529	gi|702257285|ref|XP_010028436.1|	PREDICTED: serine/threonine-protein kinase AtPK2/AtPK19-like [Eucalyptus grandis]	3e-131	AT3G08720.1	| Symbols: ATPK19, ATS6K2, S6K2, ATPK2 | serine/threonine protein kinase 2 | chr3:2648625-2650407 REVERSE LENGTH=471	5e-107
TR92765|c0_g1	Pattern28	1	715	643	874.05	967	902.04	970.91	919	1360	1063	775	751	638.72	885	931	849	934.46	816.59	758	gi|731358818|ref|XP_010690952.1|	PREDICTED: histone deacetylase 19 [Beta vulgaris subsp. vulgaris]	0	AT4G38130.1	| Symbols: HD1, ATHD1, HDA1, RPD3A, HDA19, ATHDA19 | histone deacetylase 1 | chr4:17896493-17899057 REVERSE LENGTH=501	0
TR114197|c3_g1	Pattern178	1	577.99	522	639.18	1267.87	1115.08	1073.49	872.98	989.16	986.35	796.34	678.89	528.45	1060.99	1247.55	1117.25	833.91	652.03	663.29	gi|694329163|ref|XP_009355353.1|	PREDICTED: uncharacterized protein LOC103946387 [Pyrus x bretschneideri]	7e-171	AT1G57680.1	| Symbols: | FUNCTIONS IN: molecular_function unknown; INVOLVED IN: biological_process unknown; LOCATED IN: endomembrane system; EXPRESSED IN: 24 plant structures; EXPRESSED DURING: 15 growth stages; CONTAINS InterPro DOMAIN/s: Uncharacterised conserved protein UCP031277 (InterPro:IPR016971); Has 70 Blast hits to 70 proteins in 19 species: Archae - 0; Bacteria - 0; Metazoa - 1; Fungi - 0; Plants …	9e-106
TR140586|c2_g4	Pattern28	1	414.06	381	622.86	788	861.65	856.75	733	1018.88	774	452.92	482	402.01	740	821	760	589.98	803.71	653	gi|567919840|ref|XP_006451926.1|	hypothetical protein CICLE_v10008488mg [Citrus clementina]	6e-150	AT1G52920.1	| Symbols: GCR2, GPCR | G protein coupled receptor | chr1:19709360-19711048 REVERSE LENGTH=410	8e-154
TR152293|c1_g1	Pattern28	1	154	163	195	482.98	581	503	478	614.95	525.99	197	160	162	505	449.4	413.37	303.84	423	256	gi|731388150|ref|XP_010649502.1|	PREDICTED: transcription factor bHLH147 isoform X2 [Vitis vinifera]	6e-48	AT3G17100.1	| Symbols: | sequence-specific DNA binding transcription factors | chr3:5831552-5832244 FORWARD LENGTH=230	1e-33
TR158688|c1_g1	Pattern140	1	1932.69	1812	2226.85	1803.23	1755.16	1670	2094.77	2652.5	2330	2597	2257	1973	2003.26	2354	2165	2117	2193	1943.26	gi|763778846|gb|KJB45969.1|	hypothetical protein B456_007G341200 [Gossypium raimondii]	0	AT3G05530.1	| Symbols: RPT5A, ATS6A.2 | regulatory particle triple-A ATPase 5A | chr3:1603540-1605993 FORWARD LENGTH=424	0
TR84449|c1_g4	Pattern151	1	1143.35	1114.04	1463.82	1099.04	1111.78	1046.76	1366.91	1826.47	1633.26	1311	1077	1034	1302	1241	1296	1398	1473.54	1193	gi|661892138|emb|CDP04364.1|	unnamed protein product [Coffea canephora]	9e-78	AT1G48850.1	| Symbols: EMB1144 | chorismate synthase, putative / 5-enolpyruvylshikimate-3-phosphate phospholyase, putative | chr1:18065154-18067956 REVERSE LENGTH=436	4e-76
TR88416|c7_g2	Pattern140	1	2366.15	2561.21	2660.47	629.42	687	656.65	2692.11	3107.02	2892.57	4030	3853.41	3427.21	1368.85	1475.82	1383.19	3339.15	3476.68	2442.83	gi|326380566|gb|ADZ58166.1|	anthocyanidin reductase 2 [Camellia sinensis]	3e-97	AT1G61720.1	| Symbols: BAN | NAD(P)-binding Rossmann-fold superfamily protein | chr1:22791326-22792757 REVERSE LENGTH=340	7e-49
TR101305|c2_g6	Pattern86	1	399.3	394.91	478.12	830.08	710.89	633	681.99	924.9	769.05	588.11	602.78	473.41	1075.23	997	966.97	762.14	842.7	584.16	gi|590668802|ref|XP_007037595.1|	Uncharacterized protein isoform 1 [Theobroma cacao]	2e-19	AT1G74160.1	| Symbols: | unknown protein; BEST Arabidopsis thaliana protein match is: unknown protein (TAIR:AT1G18620.1); Has 3407 Blast hits to 2217 proteins in 314 species: Archae - 0; Bacteria - 264; Metazoa - 1296; Fungi - 318; Plants - 346; Viruses - 34; Other Eukaryotes - 1149 (source: NCBI BLink). | chr1:27887164-27891151 FORWARD LENGTH=1025	2e-51
TR144881|c1_g1	Pattern70	1	2344.51	2167	2732.3	1916.54	1939.72	1915	2394.41	3266.33	2684.73	3046.26	2407.21	2484.78	2428.6	2131.9	2341.87	2609.15	2313.71	2183.69	gi|702304527|ref|XP_010049571.1|	PREDICTED: 60S ribosomal protein L31 isoform X1 [Eucalyptus grandis]	1e-56	AT2G19740.1	| Symbols: | Ribosomal protein L31e family protein | chr2:8513577-8514346 FORWARD LENGTH=119	7e-54
TR84096|c4_g1	Pattern152	1	222.99	167	205.18	340.99	353	329.09	508.98	644	542.54	204.16	142.96	129	254	348.91	335.65	490.36	482	523.93	gi|359472981|ref|XP_003631224.1|	PREDICTED: probable transcription factor GLK2 [Vitis vinifera]	2e-14	AT1G25550.1	| Symbols: | myb-like transcription factor family protein | chr1:8976644-8977942 FORWARD LENGTH=344	3e-27
TR154243|c2_g2	Pattern118	1	385	324	547.98	836	814.89	1071	785.06	920	647	504	653.66	390	908	970	834	808	983.52	781.36	gi|225449647|ref|XP_002262699.1|	PREDICTED: bark storage protein A [Vitis vinifera]	1e-147	AT4G24350.1	| Symbols: | Phosphorylase superfamily protein | chr4:12609637-12611328 FORWARD LENGTH=336	1e-114
TR147486|c4_g1	Pattern166	1	795.1	645.04	975.93	1269.59	1264.08	1352.8	1034.47	1354.85	1121.83	845.22	1046.95	789.42	1129.95	1299.13	1271	998.37	969.99	845.26	gi|255579228|ref|XP_002530460.1|	transcription cofactor, putative [Ricinus communis]	6e-62	AT1G15780.1	| Symbols: | unknown protein; BEST Arabidopsis thaliana protein match is: unknown protein (TAIR:AT2G10440.1); Has 103701 Blast hits to 43153 proteins in 1828 species: Archae - 30; Bacteria - 7385; Metazoa - 38639; Fungi - 11531; Plants - 7727; Viruses - 307; Other Eukaryotes - 38082 (source: NCBI BLink). | chr1:5430446-5435921 REVERSE LENGTH=1335	2e-32
TR102535|c3_g1	Pattern179	1	314.03	294.85	315.18	897	844	669	608	730	680	397	351.99	384	753.52	945	1004	401	370.93	360	gi|720014016|ref|XP_010260366.1|	PREDICTED: midasin-like [Nelumbo nucifera]	2e-63	AT3G15095.1	| Symbols: | unknown protein; FUNCTIONS IN: molecular_function unknown; INVOLVED IN: biological_process unknown; LOCATED IN: chloroplast; EXPRESSED IN: 22 plant structures; EXPRESSED DURING: 13 growth stages; Has 9762 Blast hits to 6439 proteins in 764 species: Archae - 77; Bacteria - 1339; Metazoa - 3211; Fungi - 718; Plants - 437; Viruses - 131; Other Eukaryotes - 3849 (source: NCBI BLink). | c…	4e-25
TR139543|c3_g1	Pattern104	1	43	43	81	942	911	1015	331	618.82	311	93	64	51	514	343	542.01	475	269	468.44	gi|565352194|ref|XP_006343032.1|	PREDICTED: uncharacterized protein DDB_G0271670-like [Solanum tuberosum]	2e-27	AT5G56550.1	| Symbols: OXS3, ATOXS3 | oxidative stress 3 | chr5:22895847-22896502 REVERSE LENGTH=172	3e-13
TR94424|c6_g1	Pattern101	1	557	589.02	652.73	1025	973	976	811	1126.99	953.98	547	538	504	1007	975	982	659	685	664	gi|595930658|ref|XP_007215254.1|	hypothetical protein PRUPE_ppa004451mg [Prunus persica]	2e-13	AT5G39660.1	| Symbols: CDF2 | cycling DOF factor 2 | chr5:15878920-15880712 FORWARD LENGTH=457	2e-95
TR150255|c2_g2	Pattern101	1	489.06	413	488	601.92	666.86	645.91	767.02	873.01	841.01	451.75	471.96	474.48	591.47	567	603.01	616.38	649.2	504.04	gi|255570960|ref|XP_002526431.1|	protein with unknown function [Ricinus communis]	7e-142	AT1G09630.1	| Symbols: ATRAB11C, ATRABA2A, ATRAB-A2A, RAB-A2A, RAB11c | RAB GTPase 11C | chr1:3118350-3119571 REVERSE LENGTH=217	2e-06
TR152872|c5_g1	Pattern101	1	746.84	747.98	916.99	926.14	938.08	938.12	1033.89	1327	1141.02	901.22	853.14	676.02	830.96	1059.78	961.17	912	913.97	734.54	gi|590623548|ref|XP_007025352.1|	CBL-interacting protein kinase 12 isoform 1 [Theobroma cacao]	0	AT4G18700.1	| Symbols: CIPK12, SnRK3.9, ATWL4, WL4 | CBL-interacting protein kinase 12 | chr4:10289110-10290579 REVERSE LENGTH=489	0
TR164474|c2_g1	Pattern58	1	2064.54	1993.13	2234.66	1734	1620.73	1489.01	2189.23	2775.76	2416.35	2435.54	1942.95	1855.42	1907.22	1997.74	1930.85	2191.39	2252.84	1788.27	gi|763816766|gb|KJB83618.1|	hypothetical protein B456_013G255200 [Gossypium raimondii]	1e-88	AT2G18110.1	| Symbols: | Translation elongation factor EF1B/ribosomal protein S6 family protein | chr2:7872636-7873713 FORWARD LENGTH=231	2e-47
TR129808|c0_g2	Pattern100	1	374	332.04	555	757	833	917.04	762	931	656.92	436	550	415	814	902.09	931	636	816	785	gi|698496332|ref|XP_009794224.1|	PREDICTED: glucan endo-1,3-beta-glucosidase 5 isoform X1 [Nicotiana sylvestris]	4e-42	AT4G17180.1	| Symbols: | O-Glycosyl hydrolases family 17 protein | chr4:9646541-9648045 FORWARD LENGTH=475	0
TR107724|c1_g2	Pattern81	1	770	723	888	920.23	1000	1011.78	1034	1303	1132	852	943.84	699	1062.47	1235	1119.9	1012.27	1192.98	980.36	gi|302143296|emb|CBI21857.3|	unnamed protein product [Vitis vinifera]	6e-55	AT2G20680.1	| Symbols: MAN2, AtMAN2 | Glycosyl hydrolase superfamily protein | chr2:8921024-8923066 FORWARD LENGTH=433	8e-49
TR94205|c1_g2	Pattern101	1	171.98	142.32	173.55	785.93	831.29	721.11	442	657.04	476	185	143	142	549	538	753.1	394	307	351	gi|661884014|emb|CDP12276.1|	unnamed protein product [Coffea canephora]	5e-73	AT5G61440.1	| Symbols: ACHT5 | atypical CYS HIS rich thioredoxin 5 | chr5:24707658-24708684 FORWARD LENGTH=245	1e-61
TR124572|c3_g1	Pattern91	1	454.7	426.69	636.61	820.06	888.79	823.74	802	995.69	804.9	566	653.48	576.78	729	825.87	805.82	649	691.71	628.99	gi|565361548|ref|XP_006347518.1|	PREDICTED: uncharacterized protein LOC102589654 [Solanum tuberosum]	2e-115	AT5G24460.1	| Symbols: | unknown protein; INVOLVED IN: biological_process unknown; LOCATED IN: cell wall; EXPRESSED IN: 24 plant structures; EXPRESSED DURING: 15 growth stages; Has 1807 Blast hits to 1807 proteins in 277 species: Archae - 0; Bacteria - 0; Metazoa - 736; Fungi - 347; Plants - 385; Viruses - 0; Other Eukaryotes - 339 (source: NCBI BLink). | chr5:8354815-8355717 FORWARD LENGTH=300	1e-84
TR77336|c3_g1	Pattern104	1	638.15	692	807.31	1188	1407	1399.02	874	1344.92	1003	610.9	635.62	575.13	907.94	1006.85	1187.73	795.15	732.54	664.82	gi|697155410|ref|XP_009631945.1|	PREDICTED: mitochondrial Rho GTPase 1-like [Nicotiana tomentosiformis]	6e-164	AT3G63150.1	| Symbols: MIRO2, ATCBG | MIRO-related GTP-ase 2 | chr3:23329200-23332692 REVERSE LENGTH=643	2e-110
TR131371|c0_g1	Pattern28	1	569	593	764	910.06	834.41	899.09	880.99	1202.44	923.01	666.28	666.69	597.43	802.84	811.25	782.27	700.96	768.03	660.59	gi|224111744|ref|XP_002315962.1|	hypothetical protein POPTR_0010s14040g [Populus trichocarpa]	5e-140	AT1G25682.1	| Symbols: | Family of unknown function (DUF572) | chr1:9002532-9004550 REVERSE LENGTH=310	2e-126
TR140419|c1_g1	Pattern104	1	137	113.29	195	1081	1102	1414.95	515	711	299	137	243	239	668	508	661.09	481.55	387	476.28	gi|565397473|ref|XP_006364318.1|	PREDICTED: trans-resveratrol di-O-methyltransferase-like [Solanum tuberosum]	1e-168	AT4G35160.1	| Symbols: | O-methyltransferase family protein | chr4:16730989-16732808 REVERSE LENGTH=382	6e-62
TR140494|c0_g5	Pattern16	1	684.73	631.19	806.91	826.97	794.25	809.39	989.04	1251.55	961.27	949.78	895.74	788.15	964.27	1018.79	964.79	883.36	1043.58	762.27	gi|527196150|gb|EPS65126.1|	hypothetical protein M569_09654, partial [Genlisea aurea]	4e-07	AT5G38720.1	| Symbols: | unknown protein; Has 13419 Blast hits to 9093 proteins in 698 species: Archae - 38; Bacteria - 1038; Metazoa - 4949; Fungi - 1086; Plants - 485; Viruses - 44; Other Eukaryotes - 5779 (source: NCBI BLink). | chr5:15508417-15510472 REVERSE LENGTH=306	7e-07
TR102527|c9_g3	Pattern101	1	867	779.87	1148.22	1241.91	1314.37	1328	1117.82	1557.98	1198.01	983.55	984	821	1057.82	1308	1281.66	965	988	899	gi|659132113|ref|XP_008466025.1|	PREDICTED: transcription factor IWS1 [Cucumis melo]	7e-173	AT1G32130.1	| Symbols: IWS1, ATIWS1 | Transcription elongation factor (TFIIS) family protein | chr1:11559146-11561786 REVERSE LENGTH=502	9e-121
TR131766|c0_g1	Pattern81	1	620	622	704	841	884	899	884	1193	945.22	681	628.01	674	1026	955	1042	777	880	785	gi|720004949|ref|XP_010257498.1|	PREDICTED: E3 ubiquitin-protein ligase RING1-like [Nelumbo nucifera]	5e-58	AT3G60080.1	| Symbols: | RING/U-box superfamily protein | chr3:22187635-22188555 FORWARD LENGTH=306	5e-30
TR112554|c0_g1	Pattern88	1	562.79	562	586	772	796	815.99	812	1089	886	498	389	418.97	678	705	603	623.97	650	567.25	gi|747096363|ref|XP_011096099.1|	PREDICTED: vacuolar protein sorting-associated protein 28 homolog 1 [Sesamum indicum]	5e-129	AT4G05000.1	| Symbols: VPS28-2 | Vacuolar protein sorting-associated protein VPS28 family protein | chr4:2563953-2564585 FORWARD LENGTH=210	9e-127
TR142360|c3_g2	Pattern104	1	460	374.75	580.98	1128.04	1030	1327.95	729.43	1019.98	742	547	606	544	870	831.93	750	622	705.95	681.74	gi|297738038|emb|CBI27239.3|	unnamed protein product [Vitis vinifera]	0	AT1G30900.1	| Symbols: VSR6, VSR3;3, BP80-3;3 | VACUOLAR SORTING RECEPTOR 6 | chr1:10997275-11000543 FORWARD LENGTH=631	0
TR112302|c1_g3	Pattern86	1	207.45	198.55	244.16	525.66	618.17	573.29	642.14	631.34	452.19	364.54	331.89	411.58	795.69	747.09	804.33	504.83	727.51	478.21	gi|697136617|ref|XP_009622388.1|	PREDICTED: LOW QUALITY PROTEIN: leucine-rich repeat extensin-like protein 6 [Nicotiana tomentosiformis]	3e-119	AT3G22800.1	| Symbols: | Leucine-rich repeat (LRR) family protein | chr3:8063063-8064475 REVERSE LENGTH=470	5e-105
TR112970|c2_g5	Pattern78	1	731	666	895	931	955.84	892.96	956	1261	1149.82	774.13	694	604.12	873	983	856	970	908	840	gi|225448335|ref|XP_002266566.1|	PREDICTED: uncharacterized protein LOC100263968 [Vitis vinifera]	0	AT3G54190.1	| Symbols: | Transducin/WD40 repeat-like superfamily protein | chr3:20061759-20063880 REVERSE LENGTH=467	0
TR107627|c6_g2	Pattern137	1	3744.15	2822	4094	4868	4412.22	4782.15	3217.03	4458.98	4058.02	2386.42	2813	2083	1853	2998	2943	1562.15	1670	1485	gi|697141366|ref|XP_009624800.1|	PREDICTED: U2 snRNP-associated SURP motif-containing protein-like isoform X1 [Nicotiana tomentosiformis]	2e-85	AT5G25060.1	| Symbols: | RNA recognition motif (RRM)-containing protein | chr5:8634219-8639984 REVERSE LENGTH=946	6e-77
TR156926|c4_g2	Pattern78	1	742.71	769.01	962.91	988.62	923	1010.01	1114	1347.33	1087.14	823.84	766.3	742.01	955.11	937	981.6	970.13	1047.78	909.81	gi|720080781|ref|XP_010242074.1|	PREDICTED: vesicle-associated membrane protein 721-like [Nelumbo nucifera]	7e-81	AT1G04760.1	| Symbols: ATVAMP726, VAMP726 | vesicle-associated membrane protein 726 | chr1:1334760-1336070 FORWARD LENGTH=220	8e-103
TR130922|c2_g1	Pattern90	1	445	471.21	556	697.27	675.41	481	664	939	942.02	391	343	295	501.07	735.88	523	433	427	288	gi|359475882|ref|XP_002285522.2|	PREDICTED: BTB/POZ domain-containing protein NPY1 [Vitis vinifera]	0	AT4G31820.1	| Symbols: ENP, NPY1, MAB4 | Phototropic-responsive NPH3 family protein | chr4:15390788-15393627 REVERSE LENGTH=571	0
TR168472|c4_g3	Pattern60	1	1890	2186	1799.76	490	539	457	2032	2204	2712	2122	1464	1554.98	944.9	1164.99	784	2218.01	2168	1447	gi|596211967|ref|XP_007223868.1|	hypothetical protein PRUPE_ppa010831mg [Prunus persica]	3e-28	AT1G10370.1	| Symbols: GST30, ATGSTU17, GST30B, ERD9 | Glutathione S-transferase family protein | chr1:3397274-3398273 REVERSE LENGTH=227	6e-77
TR130840|c1_g1	Pattern49	1	212	222.08	217.12	270.16	262	267.99	497.93	533.52	691.55	225.58	93	128	306.01	270.54	235	277.98	231.02	197	gi|225453863|ref|XP_002272896.1|	PREDICTED: transcription factor TCP9 [Vitis vinifera]	1e-65	AT2G45680.1	| Symbols: | TCP family transcription factor | chr2:18820717-18821787 REVERSE LENGTH=356	3e-37
TR156898|c2_g5	Pattern28	1	269	208.01	337.96	624	598.71	528.02	724.86	665.03	496	270	353	256.03	527	722.48	602	462	706.83	383	gi|255541596|ref|XP_002511862.1|	Rop guanine nucleotide exchange factor, putative [Ricinus communis]	8e-78	AT4G00460.2	| Symbols: ATROPGEF3, ROPGEF3 | RHO guanyl-nucleotide exchange factor 3 | chr4:211146-213094 REVERSE LENGTH=473	9e-31
TR156667|c3_g1	Pattern178	1	329	329	462	729	737.06	839	723	738.02	726	476	491.23	450	711	834	942	524.27	672.38	587.97	gi|225464523|ref|XP_002272322.1|	PREDICTED: uncharacterized protein LOC100264629 [Vitis vinifera]	8e-146	AT5G52430.1	| Symbols: | hydroxyproline-rich glycoprotein family protein | chr5:21283093-21285045 REVERSE LENGTH=438	2e-107
TR89111|c3_g7	Pattern101	1	818.01	702.79	952	1228	1166	1121.73	1010	1344	1185.47	918	772	677	1017.6	1251	1038	929	934	844	gi|641864072|gb|KDO82758.1|	hypothetical protein CISIN_1g010432mg [Citrus sinensis]	2e-130	AT3G55160.1	| Symbols: | unknown protein; EXPRESSED IN: 11 plant structures; EXPRESSED DURING: 4 anthesis, F mature embryo stage, petal differentiation and expansion stage, E expanded cotyledon stage, D bilateral stage; CONTAINS InterPro DOMAIN/s: Protein of unknown function DUF2428, death-receptor-like (InterPro:IPR019442); Has 357 Blast hits to 330 proteins in 163 species: Archae - 0; Bacteria - 0; Metazoa…	0
TR133069|c0_g1	Pattern78	1	187	240.05	244	612	573	495	525	588	622.99	225	154	226	589.01	537	537	322	304	247	gi|763785346|gb|KJB52417.1|	hypothetical protein B456_008G261100 [Gossypium raimondii]	4e-105	AT2G46870.1	| Symbols: NGA1 | AP2/B3-like transcriptional factor family protein | chr2:19261313-19262245 FORWARD LENGTH=310	2e-62
TR88496|c5_g5	Pattern180	1	599	564	704.81	1181	1186.01	1160.26	889.44	1121.13	921.99	578.58	417.01	525	913	1021	904	538	637	539	gi|296085047|emb|CBI28462.3|	unnamed protein product [Vitis vinifera]	6e-14	AT3G22380.2	| Symbols: TIC | time for coffee | chr3:7913181-7918967 FORWARD LENGTH=1555	8e-13
TR102875|c1_g2	Pattern99	1	1127	871.96	1213	1568	1591.37	1569	1173	1700	1403	1042	1120	861.3	1116.99	1463	1523.01	950.75	854.55	874	gi|645258359|ref|XP_008234851.1|	PREDICTED: LOW QUALITY PROTEIN: uncharacterized protein LOC103333735 [Prunus mume]	2e-96	AT5G52530.1	| Symbols: | dentin sialophosphoprotein-related | chr5:21318215-21320882 FORWARD LENGTH=828	2e-07
TR132943|c6_g13	Pattern102	1	2520.2	2236	2670.24	1956.85	1870.02	1694.9	2339	3318.22	2831.01	3189.74	2674	2218.99	2219	2125.46	2120.97	2725.89	2164.9	2086.94	gi|747085745|ref|XP_011090346.1|	PREDICTED: 60S ribosomal protein L10a-1 [Sesamum indicum]	8e-130	AT1G08360.1	| Symbols: | Ribosomal protein L1p/L10e family | chr1:2636231-2637694 FORWARD LENGTH=216	2e-128
TR132771|c1_g5	Pattern68	1	2824.07	2700.06	3111.81	2386.53	2408.04	2419.14	2734.3	3548.37	3414.8	3439.53	2872	3089.88	2520.39	2988.37	2807.64	2799	2603.07	2364.63	gi|590708621|ref|XP_007048329.1|	Ribosomal protein S5/Elongation factor G/III/V family protein [Theobroma cacao]	0	AT5G66120.2	| Symbols: | 3-dehydroquinate synthase, putative | chr5:26431516-26433649 REVERSE LENGTH=442	0
TR139561|c3_g2	Pattern190	1	464	472	629.02	724.01	724	779	800	977	849	620.9	572	571.95	788	873	777	822	863.99	740	gi|661890289|emb|CDP05786.1|	unnamed protein product [Coffea canephora]	0	AT1G50940.1	| Symbols: ETFALPHA | electron transfer flavoprotein alpha | chr1:18878038-18879939 REVERSE LENGTH=363	2e-117
TR142085|c2_g1	Pattern102	1	525	530	635	1141	1200	1381	857	1063	830	485	436	516	702	789	875.98	503	505	443	gi|763796824|gb|KJB63779.1|	hypothetical protein B456_010G016200 [Gossypium raimondii]	3e-25	AT2G26510.1	| Symbols: PDE135 | Xanthine/uracil permease family protein | chr2:11274118-11277464 FORWARD LENGTH=551	1e-77
TR158228|c0_g2	Pattern101	1	563.42	479.69	637	997.15	998.04	1157.79	822	1054	863	587	561.82	463	871.02	990.01	880.15	716	803.3	611	gi|359495820|ref|XP_003635099.1|	PREDICTED: cysteine protease ATG4 isoform X2 [Vitis vinifera]	0	AT2G44140.1	| Symbols: | Peptidase family C54 protein | chr2:18255106-18257165 REVERSE LENGTH=467	1e-179
TR112973|c3_g4	Pattern132	1	694	610.04	866	842	781	803	1050	1065.85	1112.67	526.05	440	418	491	641	573	497	589	485.98	gi|477541655|gb|AGI78464.1|	GDP-L-galactose phosphorylase [Camellia sinensis]	4e-65	AT4G26850.1	| Symbols: VTC2 | mannose-1-phosphate guanylyltransferase (GDP)s;GDP-galactose:mannose-1-phosphate guanylyltransferases;GDP-galactose:glucose-1-phosphate guanylyltransferases;GDP-galactose:myoinositol-1-phosphate guanylyltransferases;glucose-1-phosphate guanylyltransferase | chr4:13499262-13501145 REVERSE LENGTH=442	5e-48
TR78937|c0_g2	Pattern178	1	146	175	213	793.02	792	935	487	694.95	410.19	250	206	210	620	706	815.99	477	461	474	gi|590617204|ref|XP_007023723.1|	Kelch repeat-containing F-box family protein isoform 2 [Theobroma cacao]	9e-34	AT1G51550.1	| Symbols: | Kelch repeat-containing F-box family protein | chr1:19117646-19119291 REVERSE LENGTH=478	2e-134
TR150293|c2_g8	Pattern80	1	566.98	553	691	944	885	778.99	841	1105.05	922.98	717	572	513	903	1026	932.79	804	782.76	675	gi|698485682|ref|XP_009789611.1|	PREDICTED: barley B recombinant-like protein D [Nicotiana sylvestris]	1e-109	AT5G42520.1	| Symbols: BPC6, BBR/BPC6, ATBPC6 | basic pentacysteine 6 | chr5:17001287-17002466 FORWARD LENGTH=342	2e-82
[truncated: 7,979 more rows]

## Sheet: LJ43
Gene	Pattern	PPDE	Relative Expression																		Accession Number	Functional Description	E-value	Arabidopsis.ID	Function Annoation	E-value
[truncated: 8,625 more rows]
